# Supplementary material for: 4-(9-Anthryl)-2-methylbutyn-2-ol
Source: Acta Crystallogr Sect E Struct Rep Online. 2008 Jan 23;64(Pt 2):o484–5. doi: 10.1107/S1600536808001542 (PMC2960210; doi:10.1107/S1600536808001542)
Supplement: Supplementary file 1 [file e-64-0o484-sup1.cif]

##############################################################################
###                                                                        ###
###        Electronic paper (Acta Crystallographica Section E)             ###
###                                                                        ###
##############################################################################
#                                                                            #
# This CIF contains the data in a paper accepted for publication in Acta     #
# Crystallographica Section E. It conforms to the requirements of Notes      #
# for Authors for Section E, and has been peer reviewed under the auspices   #
# of the IUCr Commission on Journals.                                        #
#                                                                            #
# Full details of the Crystallographic Information File format               #
# are given in the paper "The Crystallographic Information File (CIF):       #
# a New Standard Archive File for Crystallography" by S. R. Hall, F. H.      #
# Allen and I. D. Brown [Acta Cryst. (1991), A47, 655-685].                  #
#                                                                            #
# The current version of the core CIF dictionary is obtainable from          #
# ftp://ftp.iucr.org/pub/cif_core.dic. The current version number is 2.1.    #
#                                                                            #
# Software is freely available for graphical display of the structure(s) in  #
# this CIF.  For information consult the CIF home page http://www.iucr.org/  #
# cif/home.html                                                              #
#                                                                            #
##############################################################################
                                             
data_global
_audit_creation_method     'from SHELXL97 CIF and IUCr SHELXL97-template'
_journal_date_recd_electronic     2008-01-10
_journal_date_accepted     2008-01-15
_journal_name_full     'Acta Crystallographica, Section E'
_journal_year     2008
_journal_volume     64
_journal_issue      2
_journal_page_first     o484
_journal_page_last     o485
_journal_paper_category     QO
_journal_coeditor_code     NG2418
_publ_contact_author_name     'dr Artur Sikorski'
_publ_contact_author_address
;
Faculty of Chemistry
University of Gda\'nsk
J. Sobieskiego 18
80-952 Gda\'nsk
Poland
;
_publ_contact_author_email     art@chem.univ.gda.pl
_publ_contact_author_fax     '+48 58 523 53 57'
_publ_contact_author_phone     '+48 58 523 54 25'
_publ_section_title
;
4-(9-Anthryl)-2-methylbutyn-2-ol
;
loop_
    _publ_author_name
    _publ_author_address
    'Irena Byli\'nska'
;
Faculty of Chemistry
University of Gda\'nsk
J. Sobieskiego 18
80-952 Gda\'nsk
Poland
;
    'Artur Sikorski'
;
Faculty of Chemistry
University of Gda\'nsk
J. Sobieskiego 18
80-952 Gda\'nsk
Poland
;
    'Wies\/law Wiczk'
;
Faculty of Chemistry
University of Gda\'nsk
J. Sobieskiego 18
80-952 Gda\'nsk
Poland
;
data_I
_chemical_name_systematic
;
4-(9-Anthryl)-2-methylbutyn-2-ol
;
_chemical_formula_moiety     'C19 H16 O'
_chemical_formula_sum     'C19 H16 O'
_chemical_formula_iupac     'C19 H16 O'
_chemical_formula_weight     260.32
_symmetry_cell_setting     'triclinic'
_symmetry_space_group_name_H-M     'P -1'
_symmetry_space_group_name_Hall     '-P 1'
loop_
    _symmetry_equiv_pos_as_xyz
    'x, y, z'
    '-x, -y, -z'
_cell_length_a     9.995(2)
_cell_length_b     12.738(3)
_cell_length_c     12.905(3)
_cell_angle_alpha     75.70(3)
_cell_angle_beta     72.18(3)
_cell_angle_gamma     68.84(3)
_cell_volume     1441.4(7)
_cell_formula_units_Z     4
_cell_measurement_reflns_used     50
_cell_measurement_theta_min     2.22
_cell_measurement_theta_max     25.00
_cell_measurement_temperature     298(2)
_exptl_crystal_description     block
_exptl_crystal_colour     white
_exptl_crystal_size_max     0.60
_exptl_crystal_size_mid     0.20
_exptl_crystal_size_min     0.10
_exptl_crystal_density_diffrn     1.200
_exptl_crystal_density_meas     ?
_exptl_crystal_density_method     'not measured'
_exptl_crystal_F_000     552
_exptl_absorpt_coefficient_mu     0.072
_exptl_absorpt_correction_type     none
_exptl_absorpt_process_details     ?
_exptl_absorpt_correction_T_min     ?
_exptl_absorpt_correction_T_max     ?
_exptl_special_details
;
no
;
_diffrn_ambient_temperature     298(2)
_diffrn_radiation_type     MoK\a
_diffrn_radiation_wavelength     0.71073
_diffrn_radiation_source     'fine-focus sealed tube'
_diffrn_radiation_monochromator     graphite
_diffrn_measurement_device_type     'Kuma KM4'
_diffrn_measurement_method     \q/2\q
_diffrn_detector_area_resol_mean     ?
_diffrn_reflns_number     5258
_diffrn_reflns_av_R_equivalents     0.0188
_diffrn_reflns_av_sigmaI/netI     0.0599
_diffrn_reflns_theta_min     2.22
_diffrn_reflns_theta_max     25.00
_diffrn_reflns_theta_full     25.00
_diffrn_measured_fraction_theta_max     0.987
_diffrn_measured_fraction_theta_full     0.987
_diffrn_reflns_limit_h_min     -11
_diffrn_reflns_limit_h_max     11
_diffrn_reflns_limit_k_min     -14
_diffrn_reflns_limit_k_max     14
_diffrn_reflns_limit_l_min     0
_diffrn_reflns_limit_l_max     15
_diffrn_standards_number     3
_diffrn_standards_interval_count     200
_diffrn_standards_interval_time     ?
_diffrn_standards_decay_%     1.08
_reflns_number_total     5011
_reflns_number_gt     2370
_reflns_threshold_expression     I>2sigma(I)
_refine_ls_structure_factor_coef     Fsqd
_refine_ls_matrix_type     full
_refine_ls_R_factor_all     0.1371
_refine_ls_R_factor_gt     0.0512
_refine_ls_wR_factor_gt     0.1310
_refine_ls_wR_factor_ref     0.1699
_refine_ls_goodness_of_fit_ref     0.984
_refine_ls_restrained_S_all     0.984
_refine_ls_number_reflns     5011
_refine_ls_number_parameters     366
_refine_ls_number_restraints     0
_refine_ls_hydrogen_treatment     constr
_refine_ls_weighting_scheme     calc
_refine_ls_weighting_details
         'calc w=1/[\s^2^(Fo^2^)+(0.0961P)^2^+0.1391P] where P=(Fo^2^+2Fc^2^)/3'
_atom_sites_solution_hydrogens     geom
_atom_sites_solution_primary     direct
_atom_sites_solution_secondary     difmap
_refine_ls_shift/su_max     0.000
_refine_ls_shift/su_mean     0.000
_refine_diff_density_max     0.253
_refine_diff_density_min     -0.337
_refine_ls_extinction_method     SHELXL
_refine_ls_extinction_coef     0.036(4)
_refine_ls_extinction_expression
                                  'Fc^*^=kFc[1+0.001xFc^2^\l^3^/sin(2\q)]^-1/4^'
loop_
    _atom_type_symbol
    _atom_type_description
    _atom_type_scat_dispersion_real
    _atom_type_scat_dispersion_imag
    _atom_type_scat_source
    'C' 'C' 0.0033 0.0016
                         'International Tables Vol C Tables 4.2.6.8 and 6.1.1.4'
    'H' 'H' 0.0000 0.0000
                         'International Tables Vol C Tables 4.2.6.8 and 6.1.1.4'
    'O' 'O' 0.0106 0.0060
                         'International Tables Vol C Tables 4.2.6.8 and 6.1.1.4'
_computing_data_collection     'KM-4 Software (Oxford Diffraction, 1995-2003)'
_computing_cell_refinement     'KM-4 Software (Oxford Diffraction, 1995-2003)'
_computing_data_reduction     'KM-4 Software (Oxford Diffraction, 1995-2003)'
_computing_structure_solution     'SHELXS97 (Sheldrick, 2008)'
_computing_structure_refinement     'SHELXL97 (Sheldrick, 2008)'
_computing_molecular_graphics     'ORTEPII (Johnson, 1976)'
_computing_publication_material
                            'SHELXL97 (Sheldrick, 2008) and PLATON (Spek, 2003)'
loop_
    _atom_site_type_symbol
    _atom_site_label
    _atom_site_fract_x
    _atom_site_fract_y
    _atom_site_fract_z
    _atom_site_U_iso_or_equiv
    _atom_site_adp_type
    _atom_site_calc_flag
    _atom_site_refinement_flags
    _atom_site_occupancy
    _atom_site_disorder_assembly
    _atom_site_disorder_group
    C C1 0.6439(3) 0.6352(3) 0.2744(3) 0.0703(8) Uani d . 1 . .
    H H1 0.6036 0.6730 0.3353 0.084 Uiso calc R 1 . .
    C C2 0.7751(4) 0.6414(3) 0.2076(3) 0.0873(10) Uani d . 1 . .
    H H2 0.8236 0.6839 0.2227 0.105 Uiso calc R 1 . .
    C C3 0.8389(4) 0.5848(3) 0.1160(3) 0.0878(11) Uani d . 1 . .
    H H3 0.9293 0.5897 0.0705 0.105 Uiso calc R 1 . .
    C C4 0.7694(3) 0.5232(3) 0.0939(3) 0.0767(9) Uani d . 1 . .
    H H4 0.8133 0.4850 0.0333 0.092 Uiso calc R 1 . .
    C C5 0.5568(3) 0.4561(2) 0.1365(2) 0.0635(8) Uani d . 1 . .
    H H5 0.6000 0.4182 0.0757 0.076 Uiso calc R 1 . .
    C C6 0.3395(4) 0.3939(3) 0.1734(3) 0.0737(9) Uani d . 1 . .
    H H6 0.3822 0.3552 0.1130 0.088 Uiso calc R 1 . .
    C C7 0.2042(4) 0.3938(3) 0.2325(3) 0.0816(10) Uani d . 1 . .
    H H7 0.1533 0.3565 0.2125 0.098 Uiso calc R 1 . .
    C C8 0.1392(4) 0.4496(3) 0.3240(3) 0.0763(9) Uani d . 1 . .
    H H8 0.0442 0.4507 0.3643 0.092 Uiso calc R 1 . .
    C C9 0.2129(3) 0.5021(2) 0.3547(2) 0.0626(8) Uani d . 1 . .
    H H9 0.1693 0.5364 0.4178 0.075 Uiso calc R 1 . .
    C C10 0.4290(3) 0.5670(2) 0.3197(2) 0.0519(7) Uani d . 1 . .
    C C11 0.5670(3) 0.5725(2) 0.2536(2) 0.0549(7) Uani d . 1 . .
    C C12 0.6313(3) 0.5154(2) 0.1606(2) 0.0571(7) Uani d . 1 . .
    C C13 0.3538(3) 0.5062(2) 0.2937(2) 0.0497(6) Uani d . 1 . .
    C C14 0.4198(3) 0.4511(2) 0.1999(2) 0.0565(7) Uani d . 1 . .
    C C15 0.3608(3) 0.6290(2) 0.4102(2) 0.0528(7) Uani d . 1 . .
    C C16 0.3033(3) 0.6851(2) 0.4820(2) 0.0508(7) Uani d . 1 . .
    C C17 0.2380(3) 0.7569(2) 0.5676(2) 0.0473(6) Uani d . 1 . .
    O O18 0.1648(2) 0.86882(14) 0.52019(15) 0.0609(5) Uani d . 1 . .
    H H18 0.1476 0.9139 0.5618 0.091 Uiso calc R 1 . .
    C C19 0.1281(3) 0.7122(3) 0.6591(2) 0.0733(9) Uani d . 1 . .
    H H19A 0.0470 0.7163 0.6316 0.110 Uiso calc R 1 . .
    H H19B 0.0921 0.7572 0.7173 0.110 Uiso calc R 1 . .
    H H19C 0.1748 0.6344 0.6869 0.110 Uiso calc R 1 . .
    C C20 0.3575(3) 0.7670(3) 0.6081(3) 0.0732(9) Uani d . 1 . .
    H H20A 0.4249 0.7962 0.5474 0.110 Uiso calc R 1 . .
    H H20B 0.4098 0.6932 0.6413 0.110 Uiso calc R 1 . .
    H H20C 0.3145 0.8178 0.6618 0.110 Uiso calc R 1 . .
    C C21 0.8461(3) 0.1228(3) 0.0840(3) 0.0745(9) Uani d . 1 . .
    H H21 0.8929 0.0796 0.1399 0.089 Uiso calc R 1 . .
    C C22 0.9110(4) 0.1911(3) 0.0040(3) 0.0928(11) Uani d . 1 . .
    H H22 1.0007 0.1960 0.0063 0.111 Uiso calc R 1 . .
    C C23 0.8464(4) 0.2547(3) -0.0822(3) 0.0838(10) Uani d . 1 . .
    H H23 0.8933 0.3008 -0.1378 0.101 Uiso calc R 1 . .
    C C24 0.7175(4) 0.2495(2) -0.0849(2) 0.0675(8) Uani d . 1 . .
    H H24 0.6750 0.2926 -0.1429 0.081 Uiso calc R 1 . .
    C C25 0.5086(3) 0.1752(2) -0.0037(2) 0.0576(7) Uani d . 1 . .
    H H25 0.4649 0.2187 -0.0610 0.069 Uiso calc R 1 . .
    C C26 0.2985(3) 0.1032(3) 0.0763(3) 0.0709(9) Uani d . 1 . .
    H H26 0.2533 0.1480 0.0201 0.085 Uiso calc R 1 . .
    C C27 0.2306(4) 0.0359(3) 0.1544(3) 0.0865(10) Uani d . 1 . .
    H H27 0.1392 0.0347 0.1520 0.104 Uiso calc R 1 . .
    C C28 0.2958(4) -0.0326(3) 0.2399(3) 0.0811(10) Uani d . 1 . .
    H H28 0.2477 -0.0790 0.2940 0.097 Uiso calc R 1 . .
    C C29 0.4271(3) -0.0314(3) 0.2436(2) 0.0646(8) Uani d . 1 . .
    H H29 0.4701 -0.0785 0.3000 0.078 Uiso calc R 1 . .
    C C30 0.6386(3) 0.0447(2) 0.1664(2) 0.0496(6) Uani d . 1 . .
    C C31 0.7097(3) 0.1152(2) 0.0851(2) 0.0527(7) Uani d . 1 . .
    C C32 0.6432(3) 0.1807(2) -0.0028(2) 0.0533(7) Uani d . 1 . .
    C C33 0.5030(3) 0.0397(2) 0.1639(2) 0.0509(7) Uani d . 1 . .
    C C34 0.4362(3) 0.1077(2) 0.0770(2) 0.0547(7) Uani d . 1 . .
    C C35 0.7051(3) -0.0211(2) 0.2548(2) 0.0573(7) Uani d . 1 . .
    C C36 0.7636(3) -0.0706(2) 0.3274(2) 0.0573(7) Uani d . 1 . .
    C C37 0.8328(3) -0.1305(2) 0.4196(2) 0.0559(7) Uani d . 1 . .
    O O38 0.9388(2) -0.07847(15) 0.41664(16) 0.0645(6) Uani d . 1 . .
    H H38 0.9901 -0.1179 0.4596 0.097 Uiso calc R 1 . .
    C C39 0.9208(4) -0.2512(2) 0.4034(3) 0.0831(11) Uani d . 1 . .
    H H39A 0.9937 -0.2516 0.3347 0.125 Uiso calc R 1 . .
    H H39B 0.8560 -0.2911 0.4026 0.125 Uiso calc R 1 . .
    H H39C 0.9690 -0.2881 0.4626 0.125 Uiso calc R 1 . .
    C C40 0.7207(4) -0.1233(3) 0.5257(3) 0.0870(11) Uani d . 1 . .
    H H40A 0.6651 -0.0449 0.5313 0.130 Uiso calc R 1 . .
    H H40B 0.7689 -0.1558 0.5853 0.130 Uiso calc R 1 . .
    H H40C 0.6552 -0.1644 0.5293 0.130 Uiso calc R 1 . .
loop_
    _atom_site_aniso_label
    _atom_site_aniso_U_11
    _atom_site_aniso_U_22
    _atom_site_aniso_U_33
    _atom_site_aniso_U_12
    _atom_site_aniso_U_13
    _atom_site_aniso_U_23
    C1 0.059(2) 0.082(2) 0.072(2) -0.0160(16) -0.0187(16) -0.0192(17)
    C2 0.063(2) 0.114(3) 0.092(3) -0.034(2) -0.019(2) -0.021(2)
    C3 0.052(2) 0.127(3) 0.080(2) -0.026(2) -0.0044(18) -0.023(2)
    C4 0.0560(19) 0.102(3) 0.0614(19) -0.0108(17) -0.0111(15) -0.0175(17)
    C5 0.066(2) 0.0655(18) 0.0487(16) -0.0035(15) -0.0127(14) -0.0175(14)
    C6 0.091(3) 0.069(2) 0.0673(19) -0.0273(18) -0.0207(19) -0.0149(16)
    C7 0.098(3) 0.081(2) 0.082(2) -0.050(2) -0.015(2) -0.0135(19)
    C8 0.082(2) 0.074(2) 0.075(2) -0.0402(18) -0.0072(18) -0.0058(18)
    C9 0.070(2) 0.0516(17) 0.0559(17) -0.0165(14) -0.0066(15) -0.0040(13)
    C10 0.0499(16) 0.0473(14) 0.0472(15) -0.0010(12) -0.0148(12) -0.0046(12)
    C11 0.0484(17) 0.0554(16) 0.0547(16) -0.0031(13) -0.0208(13) -0.0065(13)
    C12 0.0517(17) 0.0650(17) 0.0479(15) -0.0064(13) -0.0155(13) -0.0103(13)
    C13 0.0552(16) 0.0411(13) 0.0448(14) -0.0081(12) -0.0141(12) 0.0000(12)
    C14 0.0618(18) 0.0518(16) 0.0489(16) -0.0089(14) -0.0169(14) -0.0038(13)
    C15 0.0551(16) 0.0451(15) 0.0520(16) -0.0062(12) -0.0163(13) -0.0066(14)
    C16 0.0510(16) 0.0478(15) 0.0505(15) -0.0094(12) -0.0146(13) -0.0081(14)
    C17 0.0502(15) 0.0398(14) 0.0510(15) -0.0076(11) -0.0191(12) -0.0064(12)
    O18 0.0694(13) 0.0396(10) 0.0797(13) -0.0064(8) -0.0369(10) -0.0116(9)
    C19 0.078(2) 0.079(2) 0.0551(17) -0.0200(17) -0.0087(16) -0.0109(16)
    C20 0.071(2) 0.0691(19) 0.091(2) -0.0075(15) -0.0479(18) -0.0183(17)
    C21 0.065(2) 0.085(2) 0.077(2) -0.0254(17) -0.0344(17) 0.0080(18)
    C22 0.071(2) 0.111(3) 0.101(3) -0.044(2) -0.033(2) 0.015(2)
    C23 0.080(2) 0.090(2) 0.078(2) -0.038(2) -0.0195(19) 0.0091(19)
    C24 0.076(2) 0.0655(19) 0.0596(18) -0.0212(16) -0.0258(16) 0.0034(15)
    C25 0.0621(19) 0.0519(16) 0.0553(16) -0.0027(14) -0.0327(14) -0.0013(13)
    C26 0.0574(19) 0.076(2) 0.084(2) -0.0115(16) -0.0340(17) -0.0128(17)
    C27 0.0499(19) 0.112(3) 0.100(3) -0.0241(19) -0.0234(18) -0.015(2)
    C28 0.066(2) 0.105(3) 0.077(2) -0.041(2) -0.0083(18) -0.0102(19)
    C29 0.070(2) 0.0683(19) 0.0545(17) -0.0186(15) -0.0169(15) -0.0090(14)
    C30 0.0517(16) 0.0496(15) 0.0488(15) -0.0073(12) -0.0228(12) -0.0087(12)
    C31 0.0480(16) 0.0565(16) 0.0526(15) -0.0089(13) -0.0198(13) -0.0078(13)
    C32 0.0556(17) 0.0497(15) 0.0510(15) -0.0077(13) -0.0223(13) -0.0028(13)
    C33 0.0509(16) 0.0525(15) 0.0464(15) -0.0076(12) -0.0162(13) -0.0096(12)
    C34 0.0497(16) 0.0564(16) 0.0592(16) -0.0061(13) -0.0226(13) -0.0148(14)
    C35 0.0625(18) 0.0565(16) 0.0545(16) -0.0120(13) -0.0278(14) -0.0033(13)
    C36 0.0665(18) 0.0537(16) 0.0572(16) -0.0168(13) -0.0281(14) -0.0043(13)
    C37 0.0611(18) 0.0561(17) 0.0563(16) -0.0114(13) -0.0347(14) -0.0032(13)
    O38 0.0616(12) 0.0555(11) 0.0874(14) -0.0091(9) -0.0470(11) -0.0072(10)
    C39 0.121(3) 0.0475(17) 0.088(2) -0.0088(17) -0.059(2) -0.0052(16)
    C40 0.089(2) 0.103(3) 0.061(2) -0.026(2) -0.0264(18) 0.0053(18)
_geom_special_details
;
 All esds (except the esd in the dihedral angle between two l.s. planes)
 are estimated using the full covariance matrix.  The cell esds are taken
 into account individually in the estimation of esds in distances, angles
 and torsion angles; correlations between esds in cell parameters are only
 used when they are defined by crystal symmetry.  An approximate (isotropic)
 treatment of cell esds is used for estimating esds involving l.s. planes.
;
loop_
    _geom_bond_atom_site_label_1
    _geom_bond_atom_site_label_2
    _geom_bond_site_symmetry_2
    _geom_bond_distance
    _geom_bond_publ_flag
    C1 C2 . 1.348(4) no
    C1 C11 . 1.407(4) no
    C1 H1 . 0.9300 no
    C2 C3 . 1.397(5) no
    C2 H2 . 0.9300 no
    C3 C4 . 1.343(5) no
    C3 H3 . 0.9300 no
    C4 C12 . 1.409(4) no
    C4 H4 . 0.9300 no
    C5 C12 . 1.373(4) no
    C5 C14 . 1.378(4) no
    C5 H5 . 0.9300 no
    C6 C7 . 1.334(5) no
    C6 C14 . 1.417(4) no
    C6 H6 . 0.9300 no
    C7 C8 . 1.391(5) no
    C7 H7 . 0.9300 no
    C8 C9 . 1.346(4) no
    C8 H8 . 0.9300 no
    C9 C13 . 1.400(4) no
    C9 H9 . 0.9300 no
    C10 C11 . 1.398(4) no
    C10 C13 . 1.407(4) no
    C10 C15 . 1.426(4) no
    C11 C12 . 1.416(4) no
    C13 C14 . 1.411(4) no
    C15 C16 . 1.185(4) no
    C16 C17 . 1.453(4) no
    C17 O18 . 1.425(3) no
    C17 C20 . 1.498(4) no
    C17 C19 . 1.500(4) no
    O18 H18 . 0.8200 no
    C19 H19A . 0.9600 no
    C19 H19B . 0.9600 no
    C19 H19C . 0.9600 no
    C20 H20A . 0.9600 no
    C20 H20B . 0.9600 no
    C20 H20C . 0.9600 no
    C21 C22 . 1.341(4) no
    C21 C31 . 1.397(4) no
    C21 H21 . 0.9300 no
    C22 C23 . 1.388(4) no
    C22 H22 . 0.9300 no
    C23 C24 . 1.325(4) no
    C23 H23 . 0.9300 no
    C24 C32 . 1.404(4) no
    C24 H24 . 0.9300 no
    C25 C32 . 1.375(4) no
    C25 C34 . 1.375(4) no
    C25 H25 . 0.9300 no
    C26 C27 . 1.336(5) no
    C26 C34 . 1.401(4) no
    C26 H26 . 0.9300 no
    C27 C28 . 1.399(5) no
    C27 H27 . 0.9300 no
    C28 C29 . 1.333(4) no
    C28 H28 . 0.9300 no
    C29 C33 . 1.419(4) no
    C29 H29 . 0.9300 no
    C30 C33 . 1.390(4) no
    C30 C31 . 1.397(4) no
    C30 C35 . 1.427(3) no
    C31 C32 . 1.421(3) no
    C33 C34 . 1.420(3) no
    C35 C36 . 1.180(3) no
    C36 C37 . 1.466(3) no
    C37 O38 . 1.426(3) no
    C37 C40 . 1.479(4) no
    C37 C39 . 1.500(4) no
    O38 H38 . 0.8200 no
    C39 H39A . 0.9600 no
    C39 H39B . 0.9600 no
    C39 H39C . 0.9600 no
    C40 H40A . 0.9600 no
    C40 H40B . 0.9600 no
    C40 H40C . 0.9600 no
loop_
    _geom_angle_atom_site_label_1
    _geom_angle_atom_site_label_2
    _geom_angle_atom_site_label_3
    _geom_angle_site_symmetry_1
    _geom_angle_site_symmetry_3
    _geom_angle
    _geom_angle_publ_flag
    C2 C1 C11 . . 121.2(3) no
    C2 C1 H1 . . 119.4 no
    C11 C1 H1 . . 119.4 no
    C1 C2 C3 . . 120.7(3) no
    C1 C2 H2 . . 119.7 no
    C3 C2 H2 . . 119.7 no
    C4 C3 C2 . . 119.9(3) no
    C4 C3 H3 . . 120.0 no
    C2 C3 H3 . . 120.0 no
    C3 C4 C12 . . 121.4(3) no
    C3 C4 H4 . . 119.3 no
    C12 C4 H4 . . 119.3 no
    C12 C5 C14 . . 121.9(3) no
    C12 C5 H5 . . 119.1 no
    C14 C5 H5 . . 119.1 no
    C7 C6 C14 . . 121.9(3) no
    C7 C6 H6 . . 119.1 no
    C14 C6 H6 . . 119.1 no
    C6 C7 C8 . . 119.9(3) no
    C6 C7 H7 . . 120.0 no
    C8 C7 H7 . . 120.0 no
    C9 C8 C7 . . 120.5(3) no
    C9 C8 H8 . . 119.7 no
    C7 C8 H8 . . 119.7 no
    C8 C9 C13 . . 121.4(3) no
    C8 C9 H9 . . 119.3 no
    C13 C9 H9 . . 119.3 no
    C11 C10 C13 . . 120.4(2) no
    C11 C10 C15 . . 119.5(3) no
    C13 C10 C15 . . 120.0(2) no
    C10 C11 C1 . . 122.4(3) no
    C10 C11 C12 . . 119.4(3) no
    C1 C11 C12 . . 118.2(3) no
    C5 C12 C4 . . 121.9(3) no
    C5 C12 C11 . . 119.5(3) no
    C4 C12 C11 . . 118.7(3) no
    C9 C13 C10 . . 122.5(3) no
    C9 C13 C14 . . 118.4(3) no
    C10 C13 C14 . . 119.0(3) no
    C5 C14 C13 . . 119.8(3) no
    C5 C14 C6 . . 122.4(3) no
    C13 C14 C6 . . 117.8(3) no
    C16 C15 C10 . . 176.9(3) no
    C15 C16 C17 . . 177.3(3) no
    O18 C17 C16 . . 108.37(19) no
    O18 C17 C20 . . 106.5(2) no
    C16 C17 C20 . . 109.6(2) no
    O18 C17 C19 . . 109.2(2) no
    C16 C17 C19 . . 110.9(2) no
    C20 C17 C19 . . 112.1(2) no
    C17 O18 H18 . . 109.5 no
    C17 C19 H19A . . 109.5 no
    C17 C19 H19B . . 109.5 no
    H19A C19 H19B . . 109.5 no
    C17 C19 H19C . . 109.5 no
    H19A C19 H19C . . 109.5 no
    H19B C19 H19C . . 109.5 no
    C17 C20 H20A . . 109.5 no
    C17 C20 H20B . . 109.5 no
    H20A C20 H20B . . 109.5 no
    C17 C20 H20C . . 109.5 no
    H20A C20 H20C . . 109.5 no
    H20B C20 H20C . . 109.5 no
    C22 C21 C31 . . 121.3(3) no
    C22 C21 H21 . . 119.4 no
    C31 C21 H21 . . 119.4 no
    C21 C22 C23 . . 121.0(3) no
    C21 C22 H22 . . 119.5 no
    C23 C22 H22 . . 119.5 no
    C24 C23 C22 . . 119.7(3) no
    C24 C23 H23 . . 120.1 no
    C22 C23 H23 . . 120.1 no
    C23 C24 C32 . . 122.0(3) no
    C23 C24 H24 . . 119.0 no
    C32 C24 H24 . . 119.0 no
    C32 C25 C34 . . 122.5(2) no
    C32 C25 H25 . . 118.8 no
    C34 C25 H25 . . 118.8 no
    C27 C26 C34 . . 121.5(3) no
    C27 C26 H26 . . 119.2 no
    C34 C26 H26 . . 119.2 no
    C26 C27 C28 . . 120.6(3) no
    C26 C27 H27 . . 119.7 no
    C28 C27 H27 . . 119.7 no
    C29 C28 C27 . . 119.9(3) no
    C29 C28 H28 . . 120.0 no
    C27 C28 H28 . . 120.0 no
    C28 C29 C33 . . 121.9(3) no
    C28 C29 H29 . . 119.1 no
    C33 C29 H29 . . 119.1 no
    C33 C30 C31 . . 121.1(2) no
    C33 C30 C35 . . 119.7(3) no
    C31 C30 C35 . . 119.2(2) no
    C30 C31 C21 . . 123.2(2) no
    C30 C31 C32 . . 119.1(2) no
    C21 C31 C32 . . 117.7(3) no
    C25 C32 C24 . . 122.7(2) no
    C25 C32 C31 . . 119.0(3) no
    C24 C32 C31 . . 118.3(3) no
    C30 C33 C29 . . 123.4(2) no
    C30 C33 C34 . . 119.1(2) no
    C29 C33 C34 . . 117.5(3) no
    C25 C34 C26 . . 122.3(3) no
    C25 C34 C33 . . 119.2(2) no
    C26 C34 C33 . . 118.6(3) no
    C36 C35 C30 . . 176.2(3) no
    C35 C36 C37 . . 178.5(3) no
    O38 C37 C36 . . 107.7(2) no
    O38 C37 C40 . . 110.3(2) no
    C36 C37 C40 . . 110.7(2) no
    O38 C37 C39 . . 105.0(2) no
    C36 C37 C39 . . 110.5(2) no
    C40 C37 C39 . . 112.4(3) no
    C37 O38 H38 . . 109.5 no
    C37 C39 H39A . . 109.5 no
    C37 C39 H39B . . 109.5 no
    H39A C39 H39B . . 109.5 no
    C37 C39 H39C . . 109.5 no
    H39A C39 H39C . . 109.5 no
    H39B C39 H39C . . 109.5 no
    C37 C40 H40A . . 109.5 no
    C37 C40 H40B . . 109.5 no
    H40A C40 H40B . . 109.5 no
    C37 C40 H40C . . 109.5 no
    H40A C40 H40C . . 109.5 no
    H40B C40 H40C . . 109.5 no
loop_
    _geom_torsion_atom_site_label_1
    _geom_torsion_atom_site_label_2
    _geom_torsion_atom_site_label_3
    _geom_torsion_atom_site_label_4
    _geom_torsion_site_symmetry_1
    _geom_torsion_site_symmetry_2
    _geom_torsion_site_symmetry_3
    _geom_torsion_site_symmetry_4
    _geom_torsion
    _geom_torsion_publ_flag
    C11 C1 C2 C3 . . . . -0.5(5) no
    C1 C2 C3 C4 . . . . 0.0(6) no
    C2 C3 C4 C12 . . . . 0.8(5) no
    C14 C6 C7 C8 . . . . -1.0(5) no
    C6 C7 C8 C9 . . . . -1.2(5) no
    C7 C8 C9 C13 . . . . 2.5(5) no
    C13 C10 C11 C1 . . . . 177.9(2) no
    C15 C10 C11 C1 . . . . 1.6(4) no
    C13 C10 C11 C12 . . . . -0.6(4) no
    C15 C10 C11 C12 . . . . -176.9(2) no
    C2 C1 C11 C10 . . . . -178.2(3) no
    C2 C1 C11 C12 . . . . 0.3(4) no
    C14 C5 C12 C4 . . . . -178.1(3) no
    C14 C5 C12 C11 . . . . 0.6(4) no
    C3 C4 C12 C5 . . . . 177.6(3) no
    C3 C4 C12 C11 . . . . -1.0(4) no
    C10 C11 C12 C5 . . . . 0.3(4) no
    C1 C11 C12 C5 . . . . -178.2(3) no
    C10 C11 C12 C4 . . . . 179.0(2) no
    C1 C11 C12 C4 . . . . 0.5(4) no
    C8 C9 C13 C10 . . . . 175.6(3) no
    C8 C9 C13 C14 . . . . -1.7(4) no
    C11 C10 C13 C9 . . . . -177.3(2) no
    C15 C10 C13 C9 . . . . -1.0(4) no
    C11 C10 C13 C14 . . . . 0.0(3) no
    C15 C10 C13 C14 . . . . 176.3(2) no
    C12 C5 C14 C13 . . . . -1.2(4) no
    C12 C5 C14 C6 . . . . 177.5(3) no
    C9 C13 C14 C5 . . . . 178.3(2) no
    C10 C13 C14 C5 . . . . 0.9(3) no
    C9 C13 C14 C6 . . . . -0.4(3) no
    C10 C13 C14 C6 . . . . -177.8(2) no
    C7 C6 C14 C5 . . . . -177.0(3) no
    C7 C6 C14 C13 . . . . 1.7(4) no
    C31 C21 C22 C23 . . . . -1.6(6) no
    C21 C22 C23 C24 . . . . 1.1(6) no
    C22 C23 C24 C32 . . . . -0.2(5) no
    C34 C26 C27 C28 . . . . -0.1(5) no
    C26 C27 C28 C29 . . . . -0.2(6) no
    C27 C28 C29 C33 . . . . 1.2(5) no
    C33 C30 C31 C21 . . . . -179.8(3) no
    C35 C30 C31 C21 . . . . 1.7(4) no
    C33 C30 C31 C32 . . . . -1.5(4) no
    C35 C30 C31 C32 . . . . -179.9(2) no
    C22 C21 C31 C30 . . . . 179.6(3) no
    C22 C21 C31 C32 . . . . 1.3(5) no
    C34 C25 C32 C24 . . . . -179.9(3) no
    C34 C25 C32 C31 . . . . -0.6(4) no
    C23 C24 C32 C25 . . . . 179.3(3) no
    C23 C24 C32 C31 . . . . -0.1(5) no
    C30 C31 C32 C25 . . . . 1.8(4) no
    C21 C31 C32 C25 . . . . -179.8(3) no
    C30 C31 C32 C24 . . . . -178.9(2) no
    C21 C31 C32 C24 . . . . -0.4(4) no
    C31 C30 C33 C29 . . . . 179.2(3) no
    C35 C30 C33 C29 . . . . -2.4(4) no
    C31 C30 C33 C34 . . . . 0.0(4) no
    C35 C30 C33 C34 . . . . 178.4(2) no
    C28 C29 C33 C30 . . . . 178.8(3) no
    C28 C29 C33 C34 . . . . -2.0(4) no
    C32 C25 C34 C26 . . . . 179.4(3) no
    C32 C25 C34 C33 . . . . -0.9(4) no
    C27 C26 C34 C25 . . . . 179.0(3) no
    C27 C26 C34 C33 . . . . -0.7(4) no
    C30 C33 C34 C25 . . . . 1.2(4) no
    C29 C33 C34 C25 . . . . -178.0(3) no
    C30 C33 C34 C26 . . . . -179.1(3) no
    C29 C33 C34 C26 . . . . 1.7(4) no
loop_
    _geom_hbond_atom_site_label_D
    _geom_hbond_atom_site_label_H
    _geom_hbond_atom_site_label_A
    _geom_hbond_site_symmetry_D
    _geom_hbond_site_symmetry_H
    _geom_hbond_site_symmetry_A
    _geom_hbond_distance_DH
    _geom_hbond_distance_HA
    _geom_hbond_distance_DA
    _geom_hbond_angle_DHA
    _geom_hbond_publ_flag
    O18 H18 O38 1_555 1_555 2_666 0.82 2.01 2.726(3) 145 y
    O38 H38 O18 1_555 1_555 1_645 0.82 2.06 2.766(3) 145 y
