# Supplementary material for: 4-(9-Anthryl)-2-methylbutyn-2-ol
Source: Acta Crystallogr Sect E Struct Rep Online. 2008 Jan 23;64(Pt 2):o484–5. doi: 10.1107/S1600536808001542 (PMC2960210; doi:10.1107/S1600536808001542)
Supplement: Supplementary file 2 [file e-64-0o484-Isup2.hkl]

# 
# h,k,l, Fc-squared, Fo-squared, sigma(Fo-squared) and status flag 
# 
data_I
_shelx_title ' as110607 in P-1' 
_shelx_refln_list_code          4 
_shelx_F_calc_maximum      171.22 
_exptl_crystal_F_000       552.00 
_reflns_d_resolution_high  0.8409 
 
loop_ 
 _symmetry_equiv_pos_as_xyz 
 'x, y, z' 
 '-x, -y, -z' 
 
_cell_length_a     9.9950 
_cell_length_b    12.7380 
_cell_length_c    12.9050 
_cell_angle_alpha  75.700 
_cell_angle_beta   72.180 
_cell_angle_gamma  68.840 
 
_shelx_F_squared_multiplier     1.000 
 
loop_ 
 _refln_index_h 
 _refln_index_k 
 _refln_index_l 
 _refln_F_squared_calc 
 _refln_F_squared_meas 
 _refln_F_squared_sigma 
 _refln_observed_status 
   1   0   0     3282.32     3368.58     20.31 o 
   2   0   0     6581.76     7277.13     38.91 o 
   3   0   0       51.66       52.76      1.33 o 
   4   0   0      387.68      432.24      8.38 o 
   5   0   0        1.49       -3.68      3.68 o 
   6   0   0       13.60        5.49      3.74 o 
   7   0   0        0.00       -3.97      3.97 o 
   8   0   0        3.61        8.52      4.60 o 
   9   0   0        0.02        2.91      7.83 o 
  10   0   0       27.51       25.65      3.99 o 
 -10   1   0       25.24       20.52      6.10 o 
  -9   1   0      126.96      123.09      5.08 o 
  -8   1   0        3.02        7.33      6.51 o 
  -7   1   0       21.18       21.39      4.81 o 
  -6   1   0      110.11       98.21      2.71 o 
  -5   1   0      168.30      209.14     20.48 o 
  -4   1   0      451.21      405.71      7.22 o 
  -3   1   0        1.65        5.85      2.59 o 
  -2   1   0        0.86        2.60      2.48 o 
  -1   1   0       74.35       55.38      1.47 o 
   1   1   0     2112.71     2007.71      7.42 o 
   2   1   0      296.17      261.64      4.04 o 
   3   1   0      202.18      178.48      4.20 o 
   4   1   0     1616.09     1679.97     22.11 o 
   5   1   0     2631.03     2926.37     18.92 o 
   6   1   0       60.72       62.01      1.36 o 
   7   1   0       12.81       15.89      4.19 o 
   8   1   0        0.00       -5.04      6.24 o 
   9   1   0       36.06       31.97      4.24 o 
  10   1   0        2.19        4.45      5.83 o 
 -10   2   0        0.15        5.41      5.86 o 
  -9   2   0        0.89       12.23      6.61 o 
  -8   2   0        6.69       12.20      4.60 o 
  -7   2   0        0.00       -0.63      4.32 o 
  -6   2   0      115.87      120.61      3.25 o 
  -5   2   0     1161.81     1106.82     12.94 o 
  -4   2   0      371.49      323.15      7.08 o 
  -3   2   0      103.76      111.91      5.10 o 
  -2   2   0      212.10      206.66      4.43 o 
  -1   2   0     7127.43     8178.83     69.17 o 
   0   2   0     3947.89     4688.25     33.00 o 
   1   2   0      583.28      541.46      4.79 o 
   2   2   0       36.55       37.48      0.86 o 
   3   2   0       17.16       16.53      1.44 o 
   4   2   0       78.73       70.21      1.84 o 
   5   2   0       54.82       51.82      3.43 o 
   6   2   0        1.53       -2.86      6.40 o 
   7   2   0        4.03        8.17      6.48 o 
   8   2   0       45.09       48.68      1.45 o 
   9   2   0       36.62       31.71      6.84 o 
  10   2   0        6.37        3.45      5.48 o 
  11   2   0        3.56       -0.02      5.94 o 
  -9   3   0        1.99        3.37      5.36 o 
  -8   3   0        0.00       -2.46      5.37 o 
  -7   3   0        8.01        3.33      4.71 o 
  -6   3   0        0.73        1.72      3.91 o 
  -5   3   0        1.30        1.70      3.53 o 
  -4   3   0      101.19       98.54      2.62 o 
  -3   3   0       60.76       51.30      2.66 o 
  -2   3   0        1.13        1.59      2.65 o 
  -1   3   0     5066.20     5480.11     44.53 o 
   0   3   0     1120.30      997.65     11.28 o 
   1   3   0     7605.29     8121.97     43.06 o 
   2   3   0      464.19      433.26     10.49 o 
   3   3   0     1574.21     1486.68     10.71 o 
   4   3   0       23.26       29.36      3.54 o 
   5   3   0      295.10      315.78      7.15 o 
   6   3   0       30.88       27.11      0.90 o 
   7   3   0        0.21        5.56      3.91 o 
   8   3   0        4.78       -2.93      4.48 o 
   9   3   0        0.05        1.27      5.53 o 
  10   3   0        0.00        2.15      5.57 o 
  11   3   0        0.00       -3.82     10.84 o 
  -9   4   0       15.33       14.83      9.18 o 
  -8   4   0        1.45        2.73      5.34 o 
  -7   4   0       43.29       45.46      1.33 o 
  -6   4   0        7.79        7.46      4.41 o 
  -5   4   0      100.75      108.18      3.32 o 
  -4   4   0       88.19      101.72      2.70 o 
  -3   4   0       53.15       63.07      3.04 o 
  -2   4   0       49.02       60.59      1.40 o 
  -1   4   0       72.76       51.27      1.32 o 
   0   4   0        0.93        5.21      2.52 o 
   1   4   0        0.37       -1.05      3.10 o 
   2   4   0       56.96       47.01      1.41 o 
   3   4   0      113.49      103.21      2.45 o 
   4   4   0        1.30       -1.66      3.11 o 
   5   4   0      513.96      447.49     17.92 o 
   6   4   0      533.66      475.23      8.93 o 
   7   4   0        9.04       10.63      4.27 o 
   8   4   0      254.97      236.90      6.77 o 
   9   4   0       12.36       17.55      1.46 o 
  10   4   0        3.29       15.22      7.97 o 
  11   4   0        0.21       -3.03      5.72 o 
  -8   5   0       14.13       11.51      5.86 o 
  -7   5   0       13.02       11.75      5.19 o 
  -6   5   0        5.25        6.95      4.71 o 
  -5   5   0        1.59        2.41      4.02 o 
  -4   5   0        7.56        3.59      3.55 o 
  -3   5   0       55.38       56.38      1.44 o 
  -2   5   0     1132.74     1150.55     12.15 o 
  -1   5   0      586.67      488.79     21.21 o 
   0   5   0      317.78      292.33      5.84 o 
   1   5   0      393.50      417.40     10.36 o 
   2   5   0       73.67       85.02      4.61 o 
   3   5   0       18.58       22.44      2.05 o 
   4   5   0       71.30       88.56      2.70 o 
   5   5   0        6.98       10.04      3.70 o 
   6   5   0        1.75       -1.88      3.74 o 
   7   5   0       69.87       73.83      1.76 o 
   8   5   0        0.75       -1.31      6.76 o 
   9   5   0       10.90        7.31      4.98 o 
  10   5   0        0.59        6.86      5.01 o 
  11   5   0        1.36       -0.57      8.56 o 
  -8   6   0       32.35       27.03      6.83 o 
  -7   6   0       15.03       12.94      5.64 o 
  -6   6   0       28.78       29.55      7.12 o 
  -5   6   0        0.03        6.31      4.56 o 
  -4   6   0        4.06        4.46      4.21 o 
  -3   6   0       41.54       43.19      1.16 o 
  -2   6   0      106.97       98.31      2.72 o 
  -1   6   0       68.72       56.55      2.10 o 
   0   6   0      279.19      292.05      6.86 o 
   1   6   0      395.69      371.86      7.25 o 
   2   6   0      870.96      911.63     10.44 o 
   3   6   0      605.16      648.27     29.72 o 
   4   6   0        7.15       -3.16      3.51 o 
   5   6   0        5.40       -3.97      5.29 o 
   6   6   0      117.45      137.20      3.38 o 
   7   6   0      249.87      209.46      7.45 o 
   8   6   0       37.88       28.00      5.55 o 
   9   6   0        1.52        2.85      5.02 o 
  10   6   0        2.87        1.96      5.65 o 
  11   6   0        0.37        2.48      5.77 o 
  -7   7   0       86.93       94.75      2.98 o 
  -6   7   0        5.37        2.64      9.06 o 
  -5   7   0        9.58        9.04      4.79 o 
  -4   7   0       23.34       25.98      5.08 o 
  -3   7   0      773.77      819.00     12.89 o 
  -2   7   0      201.19      200.13      5.57 o 
  -1   7   0        1.19        2.03      3.51 o 
   0   7   0        0.23       10.77      3.59 o 
   1   7   0       12.22       18.66      2.73 o 
   2   7   0       75.20       76.20      2.03 o 
   3   7   0       29.24       35.68      1.02 o 
   4   7   0        6.25       -0.55      3.63 o 
   5   7   0        0.08       -3.67      3.67 o 
   6   7   0       12.76       15.31      1.39 o 
   7   7   0     1198.77     1223.85     31.81 o 
   8   7   0      174.30      188.15     12.48 o 
   9   7   0      104.69      114.88      3.16 o 
  10   7   0        0.01        6.43      5.39 o 
  11   7   0        0.18       -5.94      5.94 o 
  -7   8   0        0.45       -1.24     12.17 o 
  -6   8   0       10.76        2.67      6.17 o 
  -5   8   0        1.01        5.20      5.21 o 
  -4   8   0        3.48        3.34      4.51 o 
  -3   8   0       22.87       24.69      1.14 o 
  -2   8   0      371.26      387.08      9.52 o 
  -1   8   0       17.20       19.67      1.15 o 
   0   8   0      194.62      209.15      5.67 o 
   1   8   0      135.52      162.35      4.15 o 
   2   8   0      903.53      934.91     12.35 o 
   3   8   0      175.45      197.45      5.17 o 
   4   8   0        5.89        6.98      3.85 o 
   5   8   0       63.33       60.30      1.41 o 
   6   8   0       64.58       66.13      1.88 o 
   7   8   0       13.38       14.55      2.66 o 
   8   8   0       12.43        1.90      7.98 o 
   9   8   0        2.58       -1.99      5.63 o 
  10   8   0        1.36        2.08      5.95 o 
  -6   9   0       26.19       30.35      5.79 o 
  -5   9   0        1.13        5.13      5.22 o 
  -4   9   0       18.24        7.25      5.71 o 
  -3   9   0       11.65        8.02      5.13 o 
  -2   9   0        0.02        1.14      7.57 o 
  -1   9   0       29.12       25.80      1.53 o 
   0   9   0        0.09        4.25      8.40 o 
   1   9   0       18.29       20.16      1.79 o 
   2   9   0        7.53       10.55      4.25 o 
   3   9   0       13.94        8.97      4.53 o 
   4   9   0       25.64       25.88      1.44 o 
   5   9   0        3.27       11.14      4.33 o 
   6   9   0       34.40       37.21      1.28 o 
   7   9   0      547.29      589.43     12.73 o 
   8   9   0        7.58        9.92      5.91 o 
   9   9   0        0.35        6.96      5.36 o 
  10   9   0        1.00        2.30      5.79 o 
  -5  10   0       11.64       13.89     12.41 o 
  -4  10   0        2.00        5.55      5.40 o 
  -3  10   0       36.94       31.32      1.34 o 
  -2  10   0       21.94       11.55      5.30 o 
  -1  10   0       12.20        9.44      2.22 o 
   0  10   0       29.60       15.17      5.09 o 
   1  10   0       54.14       61.67      1.39 o 
   2  10   0        4.24        5.04      5.53 o 
   3  10   0       20.93       22.03      1.13 o 
   4  10   0        0.56        1.92      4.46 o 
   5  10   0        0.61       -4.95      4.95 o 
   6  10   0       30.57       31.72      1.31 o 
   7  10   0        9.38       10.59      5.64 o 
   8  10   0        8.58       11.47      5.74 o 
   9  10   0        0.10        8.91      5.65 o 
  10  10   0       12.40       14.72      6.61 o 
  -4  11   0        1.84        5.54      6.68 o 
  -3  11   0        5.18        3.69      5.60 o 
  -2  11   0        6.32        2.45      5.65 o 
  -1  11   0        0.01        4.84      5.31 o 
   0  11   0       17.27        4.92      5.20 o 
   1  11   0        1.70        4.33      4.50 o 
   2  11   0      196.56      207.94      5.95 o 
   3  11   0       63.44       65.31      1.97 o 
   4  11   0        0.20        5.89      4.64 o 
   5  11   0        7.79       13.36      5.49 o 
   6  11   0       32.03       39.01      1.40 o 
   7  11   0        0.13        1.41      5.42 o 
   8  11   0        2.43        5.34      5.41 o 
   9  11   0        1.04       -2.54      5.93 o 
  -3  12   0        1.05        2.98      5.67 o 
  -2  12   0        1.13        1.88      8.35 o 
  -1  12   0       10.77       10.90      5.61 o 
   0  12   0        2.20       11.93      5.46 o 
   1  12   0        3.13        3.09      5.51 o 
   2  12   0        0.84        1.71      5.66 o 
   3  12   0       20.90       26.99      5.74 o 
   4  12   0       15.47       17.93      5.49 o 
   5  12   0        0.01       -0.75      7.91 o 
   6  12   0        1.15        4.53      5.50 o 
   7  12   0       23.76       25.13      8.70 o 
   8  12   0        4.25        0.91      5.88 o 
   9  12   0        0.94        5.67      6.13 o 
  -1  13   0       11.76       15.93      6.63 o 
   0  13   0       16.18       17.79      6.77 o 
   1  13   0       13.14        6.18      6.06 o 
   2  13   0        2.80        3.30      5.34 o 
   3  13   0        2.04        4.62      5.65 o 
   4  13   0        0.42       -1.79      5.49 o 
   5  13   0        2.38       -3.57      5.60 o 
   6  13   0        5.33       -0.48      6.00 o 
   7  13   0        6.33        0.76      6.18 o 
   8  13   0        0.43        0.73      6.05 o 
   1  14   0        5.11       -0.35      6.28 o 
   2  14   0        2.47       -4.71      6.08 o 
   3  14   0        5.69        9.18      6.76 o 
   4  14   0        7.21        9.19      6.15 o 
   5  14   0       29.32       28.11      4.25 o 
   6  14   0        0.03       -1.37      7.32 o 
  -5 -14   1        0.50        6.59      9.41 o 
  -4 -14   1        0.09        8.56      8.68 o 
  -3 -14   1        0.13       -4.83      8.90 o 
  -2 -14   1        1.31       14.21      8.58 o 
  -1 -14   1        0.00       -7.46      8.60 o 
  -7 -13   1        0.93       10.30      8.65 o 
  -6 -13   1        1.74        2.61      7.55 o 
  -5 -13   1        0.25        3.66      7.65 o 
  -4 -13   1        6.43        9.57      8.76 o 
  -3 -13   1        1.18        0.76      8.29 o 
  -2 -13   1        1.38       -8.37      8.37 o 
  -1 -13   1        0.76        3.85      8.37 o 
   0 -13   1       43.50       46.02      2.40 o 
   1 -13   1        1.69        1.79      8.61 o 
  -8 -12   1        1.42       -4.35      8.65 o 
  -7 -12   1       17.73       15.63      9.09 o 
  -6 -12   1       26.46       28.96      2.06 o 
  -5 -12   1       55.69       56.12      2.70 o 
  -4 -12   1        1.00        4.81      7.48 o 
  -3 -12   1       37.14       38.07      2.06 o 
  -2 -12   1        5.40        6.48      7.03 o 
  -1 -12   1       43.49       48.67      2.11 o 
   0 -12   1        5.84        4.55      7.80 o 
   1 -12   1        6.66        6.38      8.45 o 
   2 -12   1        0.04        5.42      8.03 o 
   3 -12   1        0.29       -8.60      8.60 o 
  -9 -11   1        3.91       -5.61      8.51 o 
  -8 -11   1        0.15       -0.89      8.17 o 
  -7 -11   1        0.02       -7.76      7.76 o 
  -6 -11   1       11.30        6.39      8.24 o 
  -5 -11   1        3.89        4.17      7.34 o 
  -4 -11   1        0.07       -1.76      7.14 o 
  -3 -11   1       28.05       32.10      1.79 o 
  -2 -11   1        9.16       12.52      7.03 o 
  -1 -11   1       25.76       32.51      1.90 o 
   0 -11   1      129.85      126.98      5.46 o 
   1 -11   1        2.62       -2.42      7.58 o 
   2 -11   1        0.17        7.19      7.00 o 
   3 -11   1       15.93        3.93      8.63 o 
   4 -11   1       17.45        8.19      9.33 o 
  -9 -10   1        3.15       -8.72      8.72 o 
  -8 -10   1        0.02       -7.12      7.92 o 
  -7 -10   1       71.85       86.34      3.86 o 
  -6 -10   1       51.11       54.30      2.52 o 
  -5 -10   1        4.79       -7.57      7.57 o 
  -4 -10   1        2.15        4.81      6.55 o 
  -3 -10   1       10.53       13.85      6.66 o 
  -2 -10   1       70.64       75.79      2.44 o 
  -1 -10   1       23.86        6.48      7.28 o 
   0 -10   1       41.08       37.26      1.87 o 
   1 -10   1        4.64       13.52      6.86 o 
   2 -10   1        0.66       -6.68      6.68 o 
   3 -10   1       35.81       34.50      1.94 o 
   4 -10   1        5.56        6.86      8.31 o 
   5 -10   1       10.28       14.12      8.88 o 
 -10  -9   1        1.02        0.53      8.15 o 
  -9  -9   1        0.42       -1.26      8.38 o 
  -8  -9   1       50.21       53.04      2.08 o 
  -7  -9   1       12.89        3.50      7.96 o 
  -6  -9   1      410.77      372.31     14.49 o 
  -5  -9   1        2.31        7.07      6.27 o 
  -4  -9   1       24.41       22.40      1.49 o 
  -3  -9   1        1.12       -2.65      5.59 o 
  -2  -9   1       65.22       69.98      2.74 o 
  -1  -9   1       22.36       31.55      1.53 o 
   0  -9   1       19.73       19.51      6.43 o 
   1  -9   1       33.44       36.62      1.88 o 
   2  -9   1       22.23       26.13      1.65 o 
   3  -9   1       52.86       43.73      2.31 o 
   4  -9   1       13.74       21.01      8.17 o 
   5  -9   1        0.16       11.08      7.26 o 
   6  -9   1        1.11       12.81      7.89 o 
 -10  -8   1        0.23       -4.80      8.33 o 
  -9  -8   1        3.49       10.85      7.67 o 
  -8  -8   1        5.44       -3.98      7.66 o 
  -7  -8   1       15.17       13.71      8.15 o 
  -6  -8   1       34.92       32.46      1.76 o 
  -5  -8   1        2.49        2.65      5.99 o 
  -4  -8   1       16.12       15.06      6.40 o 
  -3  -8   1        1.32        1.56      5.51 o 
  -2  -8   1      398.11      411.29     12.30 o 
  -1  -8   1       94.52       83.16      3.65 o 
   0  -8   1       52.84       53.85      2.47 o 
   1  -8   1        2.56        0.69      5.74 o 
   2  -8   1       51.39       60.07      1.81 o 
   3  -8   1       38.49       44.44      1.88 o 
   4  -8   1       13.20       17.14      1.65 o 
   5  -8   1        4.84        7.07      7.41 o 
   6  -8   1       11.10        3.68      7.85 o 
   7  -8   1        2.45       -4.28      9.38 o 
 -10  -7   1        6.37       16.02      8.40 o 
  -9  -7   1        4.97        1.51      7.23 o 
  -8  -7   1       13.07       -1.94      7.82 o 
  -7  -7   1      120.16      119.03      4.71 o 
  -6  -7   1       66.39       72.84      2.99 o 
  -5  -7   1       14.10       15.56      5.97 o 
  -4  -7   1       18.07       12.52      5.29 o 
  -3  -7   1       72.48       86.04      2.58 o 
  -2  -7   1        6.74       10.04      5.38 o 
  -1  -7   1        6.94       -4.30      5.04 o 
   0  -7   1        9.43       11.55      5.33 o 
   1  -7   1        0.22        4.92      5.06 o 
   2  -7   1      563.25      581.36     14.89 o 
   3  -7   1       69.04       69.06      2.52 o 
   4  -7   1       15.44       22.24      7.16 o 
   5  -7   1        0.37        4.65      6.41 o 
   6  -7   1       48.01       42.89      1.97 o 
   7  -7   1       14.12       13.50      2.01 o 
 -10  -6   1        0.92       12.84      7.35 o 
  -9  -6   1        0.69       -6.29      6.93 o 
  -8  -6   1       15.60       14.57      7.74 o 
  -7  -6   1      710.90      691.15     17.76 o 
  -6  -6   1        0.89       -0.82      5.83 o 
  -5  -6   1      148.49      142.94      5.71 o 
  -4  -6   1       93.72       99.92      3.81 o 
  -3  -6   1      121.51      130.31      4.77 o 
  -2  -6   1      514.71      515.96     12.06 o 
  -1  -6   1       35.75       44.63      2.11 o 
   0  -6   1       12.43        9.93      5.77 o 
   1  -6   1        2.06       -2.75      4.72 o 
   2  -6   1       70.21       80.27      2.92 o 
   3  -6   1       79.23       64.72      2.38 o 
   4  -6   1        8.51        6.00      6.20 o 
   5  -6   1        0.04       -0.91      6.22 o 
   6  -6   1       17.49       22.83      7.19 o 
   7  -6   1      229.77      250.94     10.15 o 
   8  -6   1       79.64       82.22      2.56 o 
 -11  -5   1        0.07       -4.16      7.99 o 
 -10  -5   1        1.69       -6.00      7.73 o 
  -9  -5   1        0.12        8.12      6.94 o 
  -8  -5   1      127.14      118.95      4.16 o 
  -7  -5   1      215.09      209.69      7.83 o 
  -6  -5   1       76.10       74.19      3.18 o 
  -5  -5   1        0.59       -4.08      4.97 o 
  -4  -5   1       23.08        7.09      5.79 o 
  -3  -5   1        0.02       -4.05      4.78 o 
  -2  -5   1      697.87      723.60     12.30 o 
  -1  -5   1      488.71      487.69     10.21 o 
   0  -5   1      429.87      391.76      9.57 o 
   1  -5   1        3.45       -1.12      4.92 o 
   2  -5   1       97.14      102.74      3.50 o 
   3  -5   1      369.59      388.96     11.27 o 
   4  -5   1       58.23       58.78      1.81 o 
   5  -5   1        0.72       -3.52      5.59 o 
   6  -5   1       93.50       86.12      3.54 o 
   7  -5   1      150.52      169.63      7.03 o 
   8  -5   1       13.44       11.47      8.40 o 
   9  -5   1        0.65        1.03      8.03 o 
 -11  -4   1        1.12       -2.24      8.63 o 
 -10  -4   1        2.95        2.97      7.12 o 
  -9  -4   1        8.59       -0.62      7.34 o 
  -8  -4   1      101.72      100.99      4.21 o 
  -7  -4   1        0.00       -6.02      6.02 o 
  -6  -4   1      230.36      222.50      8.37 o 
  -5  -4   1       54.51       52.51      1.72 o 
  -4  -4   1      385.56      456.75     11.05 o 
  -3  -4   1      533.47      529.53     10.53 o 
  -2  -4   1      590.73      579.18     10.11 o 
  -1  -4   1       23.74       19.51      0.91 o 
   0  -4   1       58.87       72.68      2.81 o 
   1  -4   1      103.77      149.10      5.31 o 
   2  -4   1      129.49      143.60      5.80 o 
   3  -4   1       80.49       67.49      2.38 o 
   4  -4   1        8.79        3.52      5.08 o 
   5  -4   1       11.21       10.68      1.31 o 
   6  -4   1        0.00        5.22      6.02 o 
   7  -4   1        1.94       -1.37      6.98 o 
   8  -4   1        0.30       -0.34      7.39 o 
   9  -4   1        5.46        2.79      8.19 o 
 -11  -3   1        0.08       -2.33      8.38 o 
 -10  -3   1        0.14       -3.85      8.05 o 
  -9  -3   1        3.59        4.14      7.10 o 
  -8  -3   1        5.48       -3.36      6.89 o 
  -7  -3   1        2.51        2.95      5.91 o 
  -6  -3   1      111.81       95.72      3.26 o 
  -5  -3   1      230.65      186.75      7.38 o 
  -4  -3   1       80.47       63.68      2.01 o 
  -3  -3   1     1027.06      919.42     12.64 o 
  -2  -3   1      434.77      397.85      7.97 o 
  -1  -3   1      124.43       94.71      3.51 o 
   0  -3   1      599.97      643.20      9.23 o 
   1  -3   1     1144.55     1040.48     12.24 o 
   2  -3   1      142.10      125.91      4.44 o 
   3  -3   1      186.29      159.39      6.60 o 
   4  -3   1       11.58        7.05      5.17 o 
   5  -3   1       23.66       19.49      5.56 o 
   6  -3   1       52.95       55.70      1.90 o 
   7  -3   1        8.02       13.61      6.43 o 
   8  -3   1        0.66       -2.50      7.02 o 
   9  -3   1       15.89       17.09      8.31 o 
 -10  -2   1        1.22       -0.55      7.30 o 
  -9  -2   1        6.24       10.46      7.41 o 
  -8  -2   1        3.78       -6.61      6.61 o 
  -7  -2   1       13.11       10.09      6.02 o 
  -6  -2   1       17.74       17.18      1.24 o 
  -5  -2   1       14.40        2.15      4.99 o 
  -4  -2   1       63.67       47.07      1.72 o 
  -3  -2   1      590.80      562.56      9.75 o 
  -2  -2   1       99.92      108.95      3.83 o 
  -1  -2   1     1087.38      974.85      9.75 o 
   0  -2   1     2048.92     2015.79     13.47 o 
   1  -2   1    11718.67    11265.74     93.46 o 
   2  -2   1      285.91      224.47      6.52 o 
   3  -2   1        4.06        1.60      4.05 o 
   4  -2   1      178.74      183.22      7.31 o 
   5  -2   1       95.06      112.21      4.04 o 
   6  -2   1       26.71       25.85      1.39 o 
   7  -2   1        0.65        3.82      6.06 o 
   8  -2   1       30.53       28.23      1.76 o 
   9  -2   1        6.36        1.58      7.53 o 
  10  -2   1        6.01        8.85      8.06 o 
 -10  -1   1        1.08       -3.73      7.34 o 
  -9  -1   1        3.74       -3.41      7.32 o 
  -8  -1   1       25.44       25.17      1.67 o 
  -7  -1   1        0.80        0.21      5.52 o 
  -6  -1   1        4.28        0.46      4.67 o 
  -5  -1   1        0.68       -4.81      4.81 o 
  -4  -1   1        0.59        0.07      4.28 o 
  -3  -1   1      200.62      199.41      6.27 o 
  -2  -1   1      328.37      310.92      6.47 o 
  -1  -1   1     2478.21     2539.92     13.84 o 
   0  -1   1        2.18        1.44      2.27 o 
   1  -1   1      223.91      185.73      4.60 o 
   2  -1   1      108.63      103.03      3.85 o 
   3  -1   1       25.72       18.09      0.91 o 
   4  -1   1       43.56       31.21      1.10 o 
   5  -1   1      804.34      752.06     14.48 o 
   6  -1   1      180.09      191.20      7.26 o 
   7  -1   1       13.75       18.65      6.68 o 
   8  -1   1       11.67       14.83      6.59 o 
   9  -1   1        8.59        8.60      7.85 o 
  10  -1   1       29.34       29.61      2.11 o 
 -10   0   1       18.39       13.55      8.40 o 
  -9   0   1       25.47       21.16      1.83 o 
  -8   0   1       15.27       12.24      6.75 o 
  -7   0   1       11.87       12.47      1.39 o 
  -6   0   1       16.52       10.32      5.40 o 
  -5   0   1       21.32       16.75      5.47 o 
  -4   0   1        0.02       -1.10      4.26 o 
  -3   0   1      292.55      241.21      6.85 o 
  -2   0   1      106.83       86.97      3.03 o 
  -1   0   1     3899.12     3742.64     16.64 o 
   1   0   1     1711.16     1515.80      9.22 o 
   2   0   1     1295.39     1340.70     11.43 o 
   3   0   1        6.57        3.36      3.66 o 
   4   0   1      257.32      307.57      8.48 o 
   5   0   1      135.70      121.09      4.33 o 
   6   0   1       62.61       78.15      2.42 o 
   7   0   1        0.96        1.60      5.75 o 
   8   0   1        0.24        6.16      6.00 o 
   9   0   1       40.18       40.60      1.90 o 
  10   0   1        2.97        1.30      8.42 o 
 -10   1   1       30.90       32.95      8.88 o 
  -9   1   1        0.35        8.29      7.39 o 
  -8   1   1        1.20        2.18      6.43 o 
  -7   1   1        6.39        1.69      6.09 o 
  -6   1   1        2.60        3.61      5.45 o 
  -5   1   1        3.84        7.90      5.20 o 
  -4   1   1      394.09      338.75      9.93 o 
  -3   1   1        0.09        0.20      3.61 o 
  -2   1   1      617.75      553.45      8.67 o 
  -1   1   1     2098.42     2040.53     13.09 o 
   0   1   1      130.24      131.96      3.16 o 
   1   1   1       25.34       23.45      0.96 o 
   2   1   1     2654.80     2548.96     15.22 o 
   3   1   1      910.33      825.38     10.64 o 
   4   1   1     1229.02     1197.80     14.82 o 
   5   1   1      381.29      433.54     10.84 o 
   6   1   1       12.25        8.58      5.17 o 
   7   1   1        1.39        5.06      5.93 o 
   8   1   1        5.18       -3.37      6.16 o 
   9   1   1        3.64        5.29      6.86 o 
  10   1   1       16.44        1.24      8.12 o 
  11   1   1        1.00        3.29      7.89 o 
 -10   2   1       33.21       30.29      9.24 o 
  -9   2   1        1.70       12.61      7.39 o 
  -8   2   1        0.62        7.97      6.86 o 
  -7   2   1        2.11       -2.38      6.23 o 
  -6   2   1       34.23       35.43      1.47 o 
  -5   2   1       27.18       32.67      1.33 o 
  -4   2   1      330.25      317.70     10.13 o 
  -3   2   1       26.37       20.90      1.00 o 
  -2   2   1        0.77       -1.94      3.52 o 
  -1   2   1      209.16      216.85      5.76 o 
   0   2   1       17.19       18.17      0.69 o 
   1   2   1     1362.68     1392.23     10.25 o 
   2   2   1      169.76      178.43      5.26 o 
   3   2   1       90.56      102.38      3.78 o 
   4   2   1     1483.29     1526.95     16.39 o 
   6   2   1        2.61       -0.43      5.29 o 
   7   2   1        9.43        8.47      5.65 o 
   8   2   1        2.17        7.34      6.00 o 
   9   2   1       25.08       26.68      1.76 o 
  10   2   1       50.27       33.33      8.81 o 
  11   2   1        3.67        8.77      7.73 o 
  -9   3   1        0.67        7.10      8.51 o 
  -8   3   1        1.41        5.43      6.41 o 
  -7   3   1        3.36        5.65      6.11 o 
  -6   3   1       43.69       42.83      1.62 o 
  -5   3   1      129.50      129.43      4.39 o 
  -4   3   1      118.58      115.53      3.74 o 
  -3   3   1       30.12       31.65      1.28 o 
  -2   3   1      150.39      176.19      6.54 o 
  -1   3   1      254.50      197.91      6.21 o 
   0   3   1      500.22      516.07      8.04 o 
   1   3   1      237.91      244.47      5.86 o 
   2   3   1      325.33      298.97      6.63 o 
   3   3   1      295.23      320.09      7.41 o 
   4   3   1      374.31      356.49      8.72 o 
   5   3   1      657.11      679.15     13.17 o 
   6   3   1        2.28       -4.26      4.97 o 
   7   3   1       18.49       19.61      1.35 o 
   8   3   1       21.25       24.39      6.80 o 
   9   3   1       23.40       17.11      7.00 o 
  10   3   1       13.11        5.95      7.82 o 
  11   3   1        0.13       -0.52      8.06 o 
  -9   4   1       14.13       15.29      8.76 o 
  -8   4   1        0.00       -0.53      7.00 o 
  -7   4   1        6.28       11.24      6.87 o 
  -6   4   1       25.93       29.76      1.62 o 
  -5   4   1        0.28       -5.81      5.81 o 
  -4   4   1       30.79       35.66      1.46 o 
  -3   4   1       11.60        8.94      5.31 o 
  -2   4   1       50.14       64.07      2.38 o 
  -1   4   1      358.53      294.41      7.75 o 
   0   4   1      267.28      210.05      6.44 o 
   1   4   1        0.12       -0.73      3.52 o 
   2   4   1      830.59      755.91     10.66 o 
   3   4   1       62.89       68.95      2.74 o 
   4   4   1      123.13      115.67      4.26 o 
   5   4   1       62.95       63.35      2.60 o 
   6   4   1      153.71      147.27      5.91 o 
   7   4   1        0.00       -5.52      5.84 o 
   8   4   1       16.61       16.36      6.80 o 
   9   4   1        5.73       16.57      6.71 o 
  10   4   1        4.26       -6.87      7.64 o 
  11   4   1        0.03        9.22      8.01 o 
  -8   5   1       24.71       28.05      8.76 o 
  -7   5   1        2.89        3.53      7.83 o 
  -6   5   1        6.56        4.21      6.63 o 
  -5   5   1       11.51        2.52      6.50 o 
  -4   5   1        2.73        5.52      5.86 o 
  -3   5   1       75.84       77.17      3.16 o 
  -2   5   1        0.94       -1.71      5.04 o 
  -1   5   1      719.65      674.91     12.41 o 
   0   5   1      808.56      836.80     12.80 o 
   1   5   1      398.71      391.41      8.85 o 
   2   5   1       40.11       33.23      1.03 o 
   3   5   1       26.64       33.27      1.08 o 
   4   5   1      333.65      348.46      9.90 o 
   5   5   1      183.23      170.52      5.81 o 
   6   5   1       55.03       59.40      2.15 o 
   7   5   1      146.44      138.92      4.96 o 
   8   5   1       64.73       71.15      2.36 o 
   9   5   1       52.94       62.64      2.01 o 
  10   5   1        0.34        9.61      7.39 o 
  11   5   1        0.51        6.96      7.65 o 
  -8   6   1        0.10       11.33      8.68 o 
  -7   6   1        2.74       -8.42      8.42 o 
  -6   6   1       17.97       17.11      7.14 o 
  -5   6   1        0.00       -6.70      6.70 o 
  -4   6   1        3.46        6.39      6.27 o 
  -3   6   1        0.01        3.93      4.87 o 
  -2   6   1      245.59      252.22      9.13 o 
  -1   6   1       37.46       28.86      1.33 o 
   0   6   1      350.16      348.66      9.87 o 
   1   6   1       10.48       -4.83      4.83 o 
   2   6   1       65.94       74.94      2.76 o 
   3   6   1       40.14       59.20      1.65 o 
   4   6   1        0.82       -5.65      5.65 o 
   5   6   1       91.46       87.13      2.90 o 
   6   6   1      424.87      409.98     12.26 o 
   7   6   1        0.00        0.21      6.34 o 
   8   6   1        7.03       15.06      7.60 o 
   9   6   1        6.41        2.58      7.67 o 
  10   6   1        2.00       -3.25      7.39 o 
  11   6   1        0.65        0.46      7.65 o 
  -7   7   1       13.39        2.38      8.65 o 
  -6   7   1        2.33       -3.93      8.03 o 
  -5   7   1       26.08       19.35      7.99 o 
  -4   7   1       75.77       74.27      3.08 o 
  -3   7   1       42.18       39.59      1.60 o 
  -2   7   1       15.78       18.08      1.33 o 
  -1   7   1       25.12       30.84      1.28 o 
   0   7   1       11.90        9.41      4.69 o 
   1   7   1       93.86      111.14      4.77 o 
   2   7   1      382.16      391.46     10.96 o 
   3   7   1      855.60     1000.12     16.64 o 
   4   7   1        2.12       -0.16      5.26 o 
   5   7   1      108.67      112.62      3.91 o 
   6   7   1       34.74       39.41      1.55 o 
   7   7   1        4.30       11.49      7.03 o 
   8   7   1      106.86      111.24      3.79 o 
   9   7   1        9.46       14.03      6.96 o 
  10   7   1        0.24        0.62      7.62 o 
  11   7   1        0.63        6.78      8.60 o 
  -7   8   1      165.69      158.47      5.99 o 
  -6   8   1       34.46       22.51      8.74 o 
  -5   8   1        6.55       10.39      7.74 o 
  -4   8   1       15.80       13.96      7.51 o 
  -3   8   1       17.80       21.65      1.62 o 
  -2   8   1       65.15       68.08      2.83 o 
  -1   8   1       22.83       28.59      1.42 o 
   0   8   1       93.00      102.79      3.56 o 
   1   8   1        7.25        7.02      5.19 o 
   2   8   1       57.18       53.27      1.92 o 
   3   8   1       44.99       56.85      2.03 o 
   4   8   1        1.89        8.03      5.13 o 
   5   8   1      165.13      161.62      6.50 o 
   6   8   1       92.91       91.50      3.52 o 
   7   8   1      673.27      722.71     18.72 o 
   8   8   1      115.77      128.60      5.55 o 
   9   8   1        5.66       13.78      7.58 o 
  10   8   1        7.05        8.69      7.73 o 
  11   8   1        0.95       16.80      7.57 o 
  -6   9   1       11.29        8.58      8.72 o 
  -5   9   1        0.08       -6.38      8.01 o 
  -4   9   1       15.06       15.21      7.44 o 
  -3   9   1      102.00      119.26      4.12 o 
  -2   9   1       11.68       13.29      6.29 o 
  -1   9   1        1.13        1.69      6.04 o 
   0   9   1        3.12        6.07      5.75 o 
   1   9   1       23.84       18.69      6.64 o 
   2   9   1       90.96      115.69      4.13 o 
   3   9   1        0.55       -1.03      5.79 o 
   4   9   1        0.64        5.17      5.31 o 
   5   9   1       34.45       38.25      1.60 o 
   6   9   1      117.66      136.89      5.05 o 
   7   9   1      183.74      208.48      7.15 o 
   8   9   1        0.05       -7.30      7.30 o 
   9   9   1        7.68       10.16      7.80 o 
  10   9   1        1.67       -0.87      8.29 o 
  -5  10   1        2.12       -2.84      7.83 o 
  -4  10   1        0.87       -1.55      7.19 o 
  -3  10   1        1.65       -5.10      7.97 o 
  -2  10   1        0.14        8.49      6.54 o 
  -1  10   1       45.67       33.30      1.76 o 
   0  10   1        2.35       -1.92      6.22 o 
   1  10   1       51.90       48.73      1.78 o 
   2  10   1       16.11       23.82      1.55 o 
   3  10   1       11.17       21.39      6.25 o 
   4  10   1       20.70       19.31      6.98 o 
   5  10   1       17.60       19.74      1.62 o 
   6  10   1      130.39      137.41      5.89 o 
   7  10   1       36.55       39.82      2.01 o 
   8  10   1        6.84       11.23      7.85 o 
   9  10   1        0.88        7.49      7.42 o 
  10  10   1        1.29       -4.30      8.29 o 
  -4  11   1        0.16        0.53      8.01 o 
  -3  11   1       25.50       23.66      1.97 o 
  -2  11   1       26.43       30.77      1.94 o 
  -1  11   1        0.06       -2.11      6.66 o 
   0  11   1        4.92       -0.94      7.00 o 
   1  11   1       40.32       38.89      1.87 o 
   2  11   1       32.89       30.70      1.81 o 
   3  11   1       29.42       25.81      1.79 o 
   4  11   1        0.20       -4.28      6.84 o 
   5  11   1       14.99       18.95      7.58 o 
   6  11   1       19.61       24.67      8.30 o 
   7  11   1        0.53       -3.21      7.83 o 
   8  11   1       13.53        6.70      8.42 o 
   9  11   1        7.80        7.18      8.83 o 
  10  11   1        7.87       13.91      8.83 o 
  -3  12   1        0.20        2.29      8.37 o 
  -2  12   1        0.16       -0.71      6.94 o 
  -1  12   1       20.65       24.48      1.95 o 
   0  12   1        0.00       -4.40      7.51 o 
   1  12   1        1.17        4.85      7.87 o 
   2  12   1        5.27        8.74      6.70 o 
   3  12   1        0.22       -7.30      7.30 o 
   4  12   1        2.84        6.71      7.14 o 
   5  12   1        3.32        7.02      7.76 o 
   6  12   1       36.34       39.10      2.10 o 
   7  12   1        2.99        0.30      8.15 o 
   8  12   1        1.40        3.82      8.24 o 
   9  12   1        3.03        3.50      8.69 o 
  -1  13   1        0.71       -8.08      8.08 o 
   0  13   1        9.27        8.72      9.08 o 
   1  13   1        4.44       -2.31      7.87 o 
   2  13   1        6.09        1.15      7.73 o 
   3  13   1        0.13       -6.89      7.94 o 
   4  13   1        3.94        2.61      1.81 o 
   5  13   1        3.25       -5.56      8.17 o 
   6  13   1        1.76        7.25      8.03 o 
   7  13   1       11.37       10.44      9.06 o 
   8  13   1        0.39       -7.78      8.37 o 
   0  14   1       35.57       36.95      2.54 o 
   1  14   1        2.05       -9.00      9.00 o 
   2  14   1        6.92        7.16      8.44 o 
   3  14   1       10.40       18.76      8.38 o 
   4  14   1        0.61       -6.82      8.06 o 
   5  14   1        0.28       -2.58      8.26 o 
   6  14   1        3.86        7.85      8.51 o 
   7  14   1        1.30       -6.73      8.97 o 
  -3 -14   2        0.97        7.53      8.49 o 
  -2 -14   2        1.69       -3.43      8.76 o 
  -6 -13   2        4.09       15.36      8.85 o 
  -5 -13   2        1.94        5.03      8.47 o 
  -4 -13   2        8.71        9.70      8.37 o 
  -3 -13   2        1.88       -4.51      8.37 o 
  -2 -13   2        0.00       -2.95      8.40 o 
  -1 -13   2       23.03       17.60      9.50 o 
   0 -13   2        0.61       -2.54      8.77 o 
   1 -13   2        9.53       15.20      9.34 o 
  -7 -12   2        0.82        4.90      7.94 o 
  -6 -12   2       10.14       26.23      8.92 o 
  -5 -12   2        2.59        0.78      8.24 o 
  -4 -12   2       47.24       51.67      2.17 o 
  -3 -12   2       16.92       14.57      8.28 o 
  -2 -12   2        5.68       -4.17      7.19 o 
  -1 -12   2        7.69       -0.59      8.29 o 
   0 -12   2       15.36        3.93      8.76 o 
   1 -12   2       41.91       46.51      2.24 o 
   2 -12   2       15.82       23.22      9.01 o 
  -8 -11   2        0.04        2.68      7.83 o 
  -7 -11   2        2.83       11.28      7.94 o 
  -6 -11   2       44.76       53.22      2.24 o 
  -5 -11   2       14.78       11.10      8.90 o 
  -4 -11   2       23.56       30.82      7.92 o 
  -3 -11   2       23.06        8.58      7.91 o 
  -2 -11   2        0.09       -7.03      7.03 o 
  -1 -11   2       42.37       41.47      2.01 o 
   0 -11   2       14.28       18.90      1.88 o 
   1 -11   2       51.45       51.19      2.35 o 
   2 -11   2        1.10        7.60      8.03 o 
   3 -11   2        3.55       18.28      7.25 o 
   4 -11   2       11.19       12.38      2.04 o 
  -9 -10   2        0.54        5.51      7.85 o 
  -8 -10   2        0.38       -3.43      8.03 o 
  -7 -10   2       80.29       85.23      3.16 o 
  -6 -10   2       42.88       53.41      2.17 o 
  -5 -10   2       17.45       13.78      8.05 o 
  -4 -10   2        0.84        4.49      6.39 o 
  -3 -10   2        0.04       -0.04      6.68 o 
  -2 -10   2       50.18       52.85      1.85 o 
  -1 -10   2      108.28      102.30      4.27 o 
   0 -10   2        6.61       -1.40      7.51 o 
   1 -10   2        5.79        7.71      7.03 o 
   2 -10   2        4.28        1.17      7.44 o 
   3 -10   2       16.52       15.13      8.56 o 
   4 -10   2        0.05        8.21      7.53 o 
   5 -10   2        2.03       -7.28      8.24 o 
  -9  -9   2        3.73        4.85      7.99 o 
  -8  -9   2        0.57       -7.90      8.03 o 
  -7  -9   2       10.24       17.44      7.51 o 
  -6  -9   2      237.09      235.42      9.79 o 
  -5  -9   2       13.26       12.90      7.19 o 
  -4  -9   2       46.51       53.08      2.45 o 
  -3  -9   2        6.54        4.49      6.34 o 
  -2  -9   2       47.39       42.99      1.63 o 
  -1  -9   2       12.95       11.44      6.11 o 
   0  -9   2       17.91       20.13      6.40 o 
   1  -9   2       10.79        6.15      6.43 o 
   2  -9   2        5.77        4.62      6.82 o 
   3  -9   2        0.66       -6.98      6.98 o 
   4  -9   2        6.49       -1.90      8.12 o 
   5  -9   2        6.70       -4.37      8.19 o 
   6  -9   2        0.46       12.93      8.22 o 
 -10  -8   2        6.04       -0.48      8.61 o 
  -9  -8   2        0.93        5.20      7.87 o 
  -8  -8   2       28.29       18.46      8.76 o 
  -7  -8   2       88.65       86.08      3.29 o 
  -6  -8   2       36.26       36.97      1.81 o 
  -5  -8   2       31.33       29.10      1.58 o 
  -4  -8   2        0.29        3.07      5.35 o 
  -3  -8   2       90.62       91.11      3.34 o 
  -2  -8   2        6.97        3.45      5.86 o 
  -1  -8   2        0.68       -0.12      5.75 o 
   0  -8   2       32.11       35.78      1.79 o 
   1  -8   2       12.85       15.24      6.38 o 
   2  -8   2       55.68       61.69      2.59 o 
   3  -8   2      110.05      120.79      5.03 o 
   4  -8   2        4.79        0.18      6.71 o 
   5  -8   2       22.50       12.47      8.37 o 
   6  -8   2        8.97        1.74      8.21 o 
   7  -8   2        2.21       -3.82      9.02 o 
 -10  -7   2        3.10        6.64      8.21 o 
  -9  -7   2        3.39        9.50      7.89 o 
  -8  -7   2        4.33        0.64      7.05 o 
  -7  -7   2       62.13       60.82      2.17 o 
  -6  -7   2       55.77       52.78      1.78 o 
  -5  -7   2        1.00        4.81      5.97 o 
  -4  -7   2      107.37       96.83      3.79 o 
  -3  -7   2        9.36       19.40      5.26 o 
  -2  -7   2      255.75      247.61      9.64 o 
  -1  -7   2       20.58       15.86      5.44 o 
   0  -7   2       12.21       14.57      5.13 o 
   1  -7   2       27.16       25.07      1.31 o 
   2  -7   2       70.95       73.42      2.67 o 
   3  -7   2       68.17       75.83      2.95 o 
   4  -7   2        0.46       -1.49      6.62 o 
   5  -7   2       57.19       55.84      1.95 o 
   6  -7   2       45.65       47.17      2.03 o 
   7  -7   2       24.76       21.90      8.88 o 
 -10  -6   2        0.44       11.10      7.18 o 
  -9  -6   2        7.91        5.74      7.09 o 
  -8  -6   2       24.01       21.41      7.62 o 
  -7  -6   2      158.82      180.25      7.05 o 
  -6  -6   2       22.34       19.36      6.18 o 
  -5  -6   2        6.28        3.78      5.24 o 
  -4  -6   2       32.03       37.10      1.42 o 
  -3  -6   2       78.55       81.21      2.88 o 
  -2  -6   2        4.85       10.05      5.20 o 
  -1  -6   2      398.90      381.24     10.76 o 
   0  -6   2       20.02       15.55      5.37 o 
   1  -6   2      213.05      228.88      9.18 o 
   2  -6   2       54.22       47.21      1.96 o 
   3  -6   2        1.57        2.59      5.97 o 
   4  -6   2        0.11        7.81      5.54 o 
   5  -6   2        5.07        7.48      6.66 o 
   6  -6   2       51.16       48.72      1.94 o 
   7  -6   2       63.00       50.81      2.49 o 
   8  -6   2       48.85       54.99      2.35 o 
 -10  -5   2        2.10       -0.55      7.65 o 
  -9  -5   2       23.80       26.75      7.82 o 
  -8  -5   2       32.03       29.87      1.81 o 
  -7  -5   2      516.24      498.74     15.76 o 
  -6  -5   2       68.02       69.36      1.99 o 
  -5  -5   2       43.42       49.48      1.97 o 
  -4  -5   2        2.21        4.76      4.99 o 
  -3  -5   2      791.92      883.43     15.09 o 
  -2  -5   2      849.41      907.96     14.58 o 
  -1  -5   2       63.69       53.76      1.83 o 
   0  -5   2      633.68      616.84     12.33 o 
   1  -5   2       24.08       35.09      1.67 o 
   2  -5   2     1639.48     1631.41     20.84 o 
   3  -5   2      361.58      367.82     11.23 o 
   4  -5   2       13.85       11.99      5.86 o 
   5  -5   2        1.33       -1.03      6.00 o 
   6  -5   2       27.64       32.49      7.67 o 
   7  -5   2       65.71       65.21      2.13 o 
   8  -5   2       31.13       16.13      8.88 o 
   9  -5   2        3.35        5.12      8.22 o 
 -10  -4   2        3.07       -2.52      8.05 o 
  -9  -4   2        9.09       10.57      1.71 o 
  -8  -4   2      146.53      139.21      5.67 o 
  -7  -4   2      375.32      347.14     13.36 o 
  -6  -4   2       77.46       73.19      2.81 o 
  -5  -4   2       27.17       29.73      1.30 o 
  -4  -4   2      502.65      607.77     13.06 o 
  -3  -4   2     1242.67     1356.42     17.08 o 
  -2  -4   2       17.60       19.62      1.01 o 
  -1  -4   2      188.75      210.84      6.92 o 
   0  -4   2       14.32       11.83      0.92 o 
   1  -4   2      509.15      542.79     10.77 o 
   2  -4   2      509.39      556.24     11.87 o 
   3  -4   2      891.35      874.94     15.43 o 
   4  -4   2        1.14       -1.53      4.80 o 
   5  -4   2        0.72       -0.04      5.33 o 
   6  -4   2        4.27        7.42      6.32 o 
   7  -4   2       95.47       93.60      3.24 o 
   8  -4   2        6.38        6.86      7.82 o 
   9  -4   2        1.32        6.46      7.96 o 
 -10  -3   2        0.30        2.20      8.05 o 
  -9  -3   2       27.45       15.94      7.99 o 
  -8  -3   2       25.51       22.19      7.19 o 
  -7  -3   2        1.48       -0.64      6.22 o 
  -6  -3   2        0.36       -0.57      5.24 o 
  -5  -3   2        7.52        5.04      5.47 o 
  -4  -3   2      589.51      640.79     12.80 o 
  -3  -3   2      363.14      326.33      8.70 o 
  -2  -3   2      833.69      776.22     11.33 o 
  -1  -3   2        1.69        3.20      3.52 o 
   0  -3   2      336.29      344.23      7.57 o 
   1  -3   2     3422.00     3484.11     23.35 o 
   2  -3   2      119.28      134.29      5.02 o 
   3  -3   2      492.63      478.12     11.22 o 
   4  -3   2       67.52       70.98      2.93 o 
   5  -3   2       60.02       61.04      2.03 o 
   6  -3   2      108.92      106.67      4.25 o 
   7  -3   2       23.31       22.08      1.67 o 
   8  -3   2        0.56       -4.62      7.16 o 
   9  -3   2        1.62       -6.80      8.26 o 
  10  -3   2       25.08       29.13      9.59 o 
 -10  -2   2        1.82        9.04      7.89 o 
  -9  -2   2       37.63       30.49      1.85 o 
  -8  -2   2        5.22        9.40      6.71 o 
  -7  -2   2        0.06        4.72      6.00 o 
  -6  -2   2        0.13       -3.45      5.17 o 
  -5  -2   2       21.93       21.18      1.23 o 
  -4  -2   2      149.68      165.15      6.27 o 
  -3  -2   2     1839.33     1844.38     18.19 o 
  -2  -2   2      673.56      609.12      9.59 o 
  -1  -2   2      203.16      136.33      5.01 o 
   0  -2   2     3418.68     3386.95     19.65 o 
   1  -2   2    27425.95    29255.00    178.43 o 
   2  -2   2     1325.80     1422.05     14.66 o 
   3  -2   2      219.88      270.25      7.85 o 
   4  -2   2       87.74       82.13      3.40 o 
   5  -2   2       46.93       53.05      1.83 o 
   6  -2   2       15.91       14.28      6.02 o 
   7  -2   2        1.63       11.69      6.46 o 
   8  -2   2       14.08       18.08      7.30 o 
   9  -2   2        3.94        8.77      7.66 o 
  10  -2   2        0.01       -4.81      8.37 o 
 -10  -1   2        0.32       -2.24      7.58 o 
  -9  -1   2       14.30       12.38      7.58 o 
  -8  -1   2      144.87      136.36      4.91 o 
  -7  -1   2        0.77       -1.35      6.25 o 
  -6  -1   2      114.97      108.90      4.93 o 
  -5  -1   2      128.21      121.65      4.70 o 
  -4  -1   2     1462.38     1530.84     18.80 o 
  -3  -1   2        4.94        8.06      3.75 o 
  -2  -1   2     1200.62     1037.92     11.93 o 
  -1  -1   2     8455.37     6994.81     69.80 o 
   0  -1   2     6108.49     6611.39     25.31 o 
   1  -1   2    15335.01    15011.53    106.91 o 
   2  -1   2      415.20      400.00      7.70 o 
   3  -1   2       38.59       28.21      1.10 o 
   4  -1   2        1.12       -2.42      4.23 o 
   5  -1   2       42.13       37.61      1.67 o 
   6  -1   2      134.73      144.18      5.34 o 
   7  -1   2        3.32       13.00      5.20 o 
   8  -1   2        9.48        4.12      6.48 o 
   9  -1   2       11.83       18.33      7.46 o 
  10  -1   2       17.51       22.12      8.40 o 
 -10   0   2        4.51        8.70      7.53 o 
  -9   0   2       61.14       56.92      2.11 o 
  -8   0   2        1.73        1.86      6.77 o 
  -7   0   2        0.08       -1.65      5.61 o 
  -6   0   2       20.49       18.03      5.72 o 
  -5   0   2       36.43       40.23      1.55 o 
  -4   0   2      324.96      334.12      9.70 o 
  -3   0   2        3.38       11.81      3.80 o 
  -2   0   2      279.32      247.52      6.50 o 
  -1   0   2     3724.79     3667.66     19.28 o 
   0   0   2        0.66        2.42      2.72 o 
   1   0   2     1277.39     1306.43     10.13 o 
   2   0   2      691.79      630.74      8.49 o 
   3   0   2      126.83      130.51      4.85 o 
   4   0   2      151.76      152.04      6.36 o 
   5   0   2      985.78     1084.18     16.81 o 
   6   0   2      139.56      136.34      5.14 o 
   7   0   2        1.34       -0.66      5.54 o 
   8   0   2        4.20       -0.98      5.90 o 
   9   0   2       33.81       38.32      1.90 o 
  10   0   2        2.06        9.52      7.39 o 
  11   0   2        8.83        9.34      8.93 o 
 -10   1   2        1.12       -4.49      8.51 o 
  -9   1   2        0.41       -4.35      7.58 o 
  -8   1   2        4.77        3.14      6.78 o 
  -7   1   2        1.24       -2.33      6.18 o 
  -6   1   2       28.79       30.42      1.40 o 
  -5   1   2      652.94      593.35     13.73 o 
  -4   1   2      802.89      793.24     14.46 o 
  -3   1   2      175.07      160.53      6.51 o 
  -2   1   2       20.46       25.29      0.89 o 
  -1   1   2      356.31      332.37      6.61 o 
   0   1   2     3118.79     2997.83     15.46 o 
   1   1   2        7.45        4.10      2.88 o 
   2   1   2     1502.78     1392.29     11.73 o 
   3   1   2     1184.73     1043.10     11.94 o 
   4   1   2       65.48       62.27      1.97 o 
   5   1   2      212.56      236.12      8.66 o 
   6   1   2        2.38       -4.01      4.99 o 
   7   1   2        0.52        2.63      5.19 o 
   8   1   2        5.27        0.39      6.45 o 
   9   1   2        7.08       -7.21      7.21 o 
  10   1   2       55.25       52.92      2.08 o 
  11   1   2       11.20        7.76      8.06 o 
  -9   2   2       10.40       14.09      8.12 o 
  -8   2   2        4.02        5.59      7.34 o 
  -7   2   2        1.05        2.58      6.50 o 
  -6   2   2        1.02       -2.68      5.68 o 
  -5   2   2      422.04      408.74     12.13 o 
  -4   2   2       12.01       15.29      5.03 o 
  -3   2   2        3.70        0.36      4.19 o 
  -2   2   2       72.08       60.24      2.42 o 
  -1   2   2      465.45      405.68      7.66 o 
   0   2   2    23241.44    22033.35    137.25 o 
   1   2   2     1348.48     1299.12     10.87 o 
   2   2   2     4628.86     4832.22     22.92 o 
   3   2   2     1627.79     1636.09     14.88 o 
   4   2   2      452.75      422.22      9.04 o 
   5   2   2      148.07      131.48      5.06 o 
   6   2   2        0.04       -5.06      5.06 o 
   7   2   2       95.83       92.05      3.75 o 
   8   2   2        0.02        1.01      6.11 o 
   9   2   2      173.68      165.56      5.09 o 
  10   2   2       13.02       12.97      1.78 o 
  11   2   2        1.02       10.82      7.99 o 
  -9   3   2        0.49       -2.49      8.68 o 
  -8   3   2        3.34        6.75      7.41 o 
  -7   3   2        0.92        3.80      6.45 o 
  -6   3   2        3.19        6.89      5.99 o 
  -5   3   2      182.01      179.36      7.76 o 
  -4   3   2        0.09       -2.97      5.12 o 
  -2   3   2      368.12      439.63      9.61 o 
  -1   3   2     3796.95     3863.17     24.33 o 
   0   3   2    29316.71    30276.64    182.99 o 
   1   3   2      134.24       83.86      5.44 o 
   2   3   2     1647.29     1520.41     13.71 o 
   3   3   2      121.44      124.58      5.06 o 
   4   3   2      537.51      446.51      9.56 o 
   5   3   2       89.38       75.52      3.11 o 
   6   3   2       13.70       14.60      5.38 o 
   7   3   2       34.24       32.27      1.40 o 
   8   3   2        0.33       -6.07      6.07 o 
   9   3   2        1.54       -5.93      7.26 o 
  10   3   2        4.70        4.78      7.32 o 
  11   3   2        0.13       -8.15      8.15 o 
  -9   4   2       36.60       30.61      9.56 o 
  -8   4   2        0.12       -0.96      7.48 o 
  -7   4   2        1.66       -4.96      7.26 o 
  -6   4   2      128.54      121.90      4.36 o 
  -5   4   2       45.30       45.63      1.58 o 
  -4   4   2       23.99       25.42      1.33 o 
  -3   4   2      130.32      136.53      5.68 o 
  -2   4   2      238.65      267.70      8.92 o 
  -1   4   2      321.95      311.84      8.25 o 
   0   4   2     4757.03     4990.15     28.26 o 
   2   4   2       25.34       20.67      0.91 o 
   3   4   2     1696.42     1673.57     16.51 o 
   4   4   2       53.29       51.46      1.40 o 
   5   4   2      261.82      332.99     10.01 o 
   6   4   2        7.60       -0.67      5.24 o 
   7   4   2       13.84       25.54      5.88 o 
   8   4   2       27.23       24.29      7.21 o 
   9   4   2       98.71       94.41      4.80 o 
  10   4   2        8.88        8.03      7.53 o 
  11   4   2        1.39       10.12      8.19 o 
  -8   5   2       14.02       23.14      8.65 o 
  -7   5   2       26.44       14.92      8.35 o 
  -6   5   2      165.59      159.82      6.92 o 
  -5   5   2       38.32       47.28      1.99 o 
  -4   5   2       42.86       41.78      1.49 o 
  -3   5   2        0.00       -2.86      4.64 o 
  -2   5   2      421.95      432.89     11.39 o 
  -1   5   2      465.18      510.92     11.57 o 
   0   5   2      678.57      758.67     12.32 o 
   1   5   2       84.40      104.60      4.27 o 
   2   5   2      262.86      192.70      7.18 o 
   3   5   2      177.62      144.18      5.85 o 
   4   5   2     1480.49     1685.48     19.17 o 
   5   5   2      169.72      199.40      7.61 o 
   6   5   2        0.97        8.67      5.27 o 
   7   5   2      105.40      101.13      4.16 o 
   8   5   2      747.80      740.17     18.33 o 
   9   5   2       11.18        8.35      7.00 o 
  10   5   2        5.31        4.90      7.78 o 
  11   5   2        1.06       -6.77      7.87 o 
  -8   6   2        0.12       -0.53      8.47 o 
  -7   6   2      131.51      128.78      4.68 o 
  -6   6   2       98.25      111.48      3.89 o 
  -5   6   2        6.87        6.71      7.42 o 
  -4   6   2       40.26       44.10      1.62 o 
  -3   6   2        3.25        2.42      5.45 o 
  -2   6   2      205.82      228.28      9.07 o 
  -1   6   2     1699.45     1688.70     20.92 o 
   0   6   2       40.85       51.74      2.10 o 
   1   6   2      515.49      481.47     11.32 o 
   2   6   2       74.40       52.13      2.13 o 
   3   6   2      916.76     1042.18     15.84 o 
   4   6   2      681.21      657.52     13.48 o 
   5   6   2      335.97      335.86     10.57 o 
   6   6   2      287.42      275.05     10.31 o 
   7   6   2       51.53       41.21      1.72 o 
   8   6   2      867.17      863.93     19.98 o 
   9   6   2       31.19       31.93      1.83 o 
  10   6   2       15.44        7.37      8.12 o 
  11   6   2        0.47       -4.19      7.87 o 
  -7   7   2       12.23       14.85      8.81 o 
  -6   7   2      113.14      115.00      3.75 o 
  -5   7   2       55.24       55.20      1.95 o 
  -4   7   2      106.59      106.56      4.41 o 
  -3   7   2        1.54       -0.71      5.70 o 
  -2   7   2      121.94      118.81      4.68 o 
  -1   7   2      261.57      287.28     10.47 o 
   0   7   2       40.39       55.68      2.22 o 
   1   7   2       27.10       31.43      1.31 o 
   2   7   2      244.79      275.12     10.04 o 
   3   7   2      255.86      238.02      9.45 o 
   4   7   2       62.38       51.41      1.97 o 
   5   7   2      188.02      180.53      6.98 o 
   6   7   2        5.44        5.36      5.61 o 
   7   7   2       10.01        9.98      6.38 o 
   8   7   2       20.82       16.47      8.14 o 
   9   7   2       27.97       30.02      1.83 o 
  10   7   2        3.39       -7.74      8.08 o 
  11   7   2        0.09       -1.33      8.79 o 
  -6   8   2       65.80       73.94      2.56 o 
  -5   8   2        3.87        0.20      7.46 o 
  -4   8   2       15.20       20.05      6.87 o 
  -3   8   2       27.36       32.46      1.69 o 
  -2   8   2        0.86       -0.98      5.95 o 
  -1   8   2       53.95       57.66      2.03 o 
   0   8   2       95.39      100.96      3.24 o 
   1   8   2        9.91        9.01      5.04 o 
   2   8   2        4.16        6.91      5.36 o 
   3   8   2      681.62      752.54     16.31 o 
   4   8   2       13.46       13.77      5.17 o 
   5   8   2       67.14       82.77      3.22 o 
   6   8   2        2.50        5.10      6.70 o 
   7   8   2      615.30      609.80     16.85 o 
   8   8   2      173.97      180.38      7.05 o 
   9   8   2       22.81       28.28      1.81 o 
  10   8   2        9.78       17.98      8.37 o 
  11   8   2        2.06        5.06      8.47 o 
  -6   9   2        2.27        2.34      8.60 o 
  -5   9   2        1.53        0.73      8.21 o 
  -4   9   2        8.61        7.96      7.34 o 
  -3   9   2       41.85       43.16      1.87 o 
  -2   9   2      506.14      472.46     15.95 o 
  -1   9   2        5.74       -2.90      6.64 o 
   0   9   2       82.95       88.79      3.45 o 
   1   9   2       32.80       40.80      1.51 o 
   2   9   2        8.82        9.93      6.02 o 
   3   9   2       12.42        9.65      6.04 o 
   4   9   2       51.65       50.35      1.64 o 
   5   9   2        0.04        0.59      5.52 o 
   6   9   2       64.63       73.44      3.20 o 
   7   9   2        0.01       -5.27      7.57 o 
   8   9   2       12.21       17.76      7.58 o 
   9   9   2       18.30       20.48      1.87 o 
  10   9   2        1.50        3.75      8.10 o 
  11   9   2        2.51        2.29      8.35 o 
  -5  10   2        0.59       -7.67      8.60 o 
  -4  10   2        5.72        6.23      8.03 o 
  -3  10   2       99.93       97.79      4.20 o 
  -2  10   2       14.19       10.28      6.91 o 
  -1  10   2       55.60       52.51      1.85 o 
   0  10   2        6.22       10.50      6.54 o 
   1  10   2        6.45        7.10      1.44 o 
   2  10   2      272.77      303.04     11.49 o 
   3  10   2        3.84        9.04      6.16 o 
   4  10   2        0.95        0.21      6.64 o 
   5  10   2        0.01        1.79      6.41 o 
   6  10   2       28.38       30.06      1.79 o 
   7  10   2        2.36        7.76      7.55 o 
   8  10   2        8.84        8.93      8.35 o 
   9  10   2        0.29       -7.00      7.83 o 
  10  10   2        2.74       -2.98      8.44 o 
  -4  11   2        5.42       -7.99      7.99 o 
  -3  11   2        5.14       -7.99      7.99 o 
  -2  11   2       29.39       37.61      1.95 o 
  -1  11   2        0.06       13.62      6.89 o 
   0  11   2        2.93        8.40      6.78 o 
   1  11   2        8.13        8.76      1.60 o 
   2  11   2      211.22      200.39      7.71 o 
   3  11   2       11.15        6.09      7.03 o 
   4  11   2        0.61       -7.37      7.37 o 
   5  11   2       19.36       16.88      7.30 o 
   6  11   2       17.12       17.11      1.88 o 
   7  11   2       62.82       60.62      2.65 o 
   8  11   2        0.31       -2.65      7.46 o 
   9  11   2        1.42        4.65      7.67 o 
  10  11   2        0.02        4.65      8.86 o 
  -3  12   2        0.34       -5.54      8.49 o 
  -2  12   2        1.36        9.45      7.89 o 
  -1  12   2       26.89       27.59      8.39 o 
   0  12   2        1.66        0.52      6.91 o 
   1  12   2        2.24        4.24      7.44 o 
   2  12   2        2.81        7.02      6.94 o 
   3  12   2        1.32       -0.94      7.21 o 
   4  12   2        0.99        1.55      7.14 o 
   5  12   2       50.66       60.56      2.58 o 
   6  12   2        2.87        8.60      8.28 o 
   7  12   2       13.55       11.92      8.76 o 
   8  12   2        0.11       -5.67      8.67 o 
   9  12   2        0.02       -8.79      8.79 o 
  -1  13   2        2.49        8.65      7.94 o 
   0  13   2       18.65        5.51      8.81 o 
   1  13   2       78.48       84.76      3.43 o 
   2  13   2        0.85       -5.40      7.99 o 
   3  13   2        0.50       -2.54      7.76 o 
   4  13   2        2.15        8.81      8.10 o 
   5  13   2        7.62       15.59      8.13 o 
   6  13   2       24.06       10.50      9.29 o 
   7  13   2        0.09       -3.27      8.63 o 
   8  13   2        3.37       13.82      8.77 o 
   0  14   2       11.50       16.29      9.59 o 
   1  14   2       41.09       46.58      2.40 o 
   2  14   2       25.76       15.17      8.94 o 
   3  14   2       14.46       19.18      9.09 o 
   4  14   2        0.01        6.18      7.44 o 
   5  14   2        1.38        5.91      8.13 o 
   6  14   2        9.60       13.91      9.36 o 
   7  14   2        0.15       -7.51      9.27 o 
  -5 -13   3       36.07       40.81     10.18 o 
  -4 -13   3        5.48       -1.10      7.92 o 
  -3 -13   3        0.16       -5.26      8.28 o 
  -2 -13   3        2.22       -7.37      8.42 o 
  -1 -13   3        0.55       -3.59      8.76 o 
   0 -13   3        0.87        0.62      8.44 o 
  -7 -12   3        0.11       -8.47      8.47 o 
  -6 -12   3       26.05       31.80      2.19 o 
  -5 -12   3        7.56        9.25      2.01 o 
  -4 -12   3        1.52       12.01      7.69 o 
  -3 -12   3        4.18        8.05      8.03 o 
  -2 -12   3        0.08        6.91      7.48 o 
  -1 -12   3        6.86        9.48      7.74 o 
   0 -12   3      140.54      138.10      5.12 o 
   1 -12   3       64.67       76.98      2.49 o 
   2 -12   3        0.07        3.55      8.90 o 
  -8 -11   3        3.28       10.16      8.21 o 
  -7 -11   3       10.87        8.01      8.17 o 
  -6 -11   3       59.80       55.83      2.27 o 
  -5 -11   3      220.93      216.85      8.90 o 
  -4 -11   3        4.14        4.00      7.92 o 
  -3 -11   3        0.56        7.12      6.77 o 
  -2 -11   3        1.56        5.93      7.28 o 
  -1 -11   3       82.28       84.57      2.84 o 
   0 -11   3      164.01      159.30      6.48 o 
   1 -11   3       49.70       56.88      2.17 o 
   2 -11   3        0.02       -4.87      7.71 o 
   3 -11   3       14.14        4.07      8.95 o 
   4 -11   3        4.73       -3.43      8.35 o 
  -8 -10   3        0.03        6.36      7.67 o 
  -7 -10   3        7.70        1.26      8.15 o 
  -6 -10   3       36.81       35.76      2.04 o 
  -5 -10   3      103.05      107.44      4.48 o 
  -4 -10   3        5.28       -4.16      7.10 o 
  -3 -10   3        0.34       -1.78      6.50 o 
  -2 -10   3        0.15        7.16      6.16 o 
  -1 -10   3       85.39       92.88      3.13 o 
   0 -10   3      300.77      313.67     11.51 o 
   1 -10   3        2.99       -7.48      7.48 o 
   2 -10   3        0.42        0.57      7.00 o 
   3 -10   3        0.05        0.96      7.03 o 
   4 -10   3       15.25        6.09      8.88 o 
   5 -10   3       37.66       40.95      9.45 o 
  -9  -9   3        5.92       12.77      8.24 o 
  -8  -9   3        2.62        0.66      7.92 o 
  -7  -9   3        0.96       -6.71      7.35 o 
  -6  -9   3        7.65        9.63      7.25 o 
  -5  -9   3       18.26       15.19      7.71 o 
  -4  -9   3       11.11        5.70      7.02 o 
  -3  -9   3        1.83        8.53      6.31 o 
  -2  -9   3       21.78       27.16      1.56 o 
  -1  -9   3        8.94       -0.12      6.95 o 
   0  -9   3        3.43       -4.56      6.71 o 
   1  -9   3        4.72        7.39      6.39 o 
   2  -9   3       19.28       20.54      7.71 o 
   3  -9   3       74.22       82.11      2.56 o 
   4  -9   3       16.04       15.37      8.15 o 
   5  -9   3       19.68       22.33      8.51 o 
   6  -9   3        0.02       -0.05      8.06 o 
  -9  -8   3        0.10       -5.24      7.96 o 
  -8  -8   3        5.17       10.64      7.44 o 
  -7  -8   3        1.46       -0.69      6.93 o 
  -6  -8   3       41.26       42.86      1.83 o 
  -5  -8   3        0.56        4.96      6.16 o 
  -4  -8   3       14.45       11.53      6.22 o 
  -3  -8   3      115.91      118.76      4.16 o 
  -2  -8   3       12.88       13.20      6.00 o 
  -1  -8   3        7.48       13.71      5.77 o 
   0  -8   3       46.73       47.91      1.60 o 
   1  -8   3        0.69       -2.66      5.93 o 
   2  -8   3       34.63       43.71      1.65 o 
   3  -8   3       20.28       19.83      7.51 o 
   4  -8   3        0.57        3.16      6.91 o 
   5  -8   3       22.88       26.15      1.87 o 
   6  -8   3        0.17        3.55      7.35 o 
   7  -8   3        0.60       -7.99      8.45 o 
 -10  -7   3        0.91        7.94      8.12 o 
  -9  -7   3        3.45        0.05      7.69 o 
  -8  -7   3       13.89       13.62      7.90 o 
  -7  -7   3        3.16        6.73      6.57 o 
  -6  -7   3       21.29       15.31      7.14 o 
  -5  -7   3       47.80       50.86      1.83 o 
  -4  -7   3        3.05        5.70      6.02 o 
  -3  -7   3        7.99        6.38      5.33 o 
  -2  -7   3      121.26      117.22      4.06 o 
  -1  -7   3        1.01       -0.39      5.29 o 
   0  -7   3       12.48        8.47      5.38 o 
   1  -7   3       36.24       38.40      1.46 o 
   2  -7   3      127.03      135.75      4.75 o 
   3  -7   3       20.17       12.42      6.41 o 
   4  -7   3       43.91       47.62      1.97 o 
   5  -7   3       91.32       83.94      3.32 o 
   6  -7   3       16.48       11.10      7.82 o 
   7  -7   3        4.41        1.26      8.40 o 
 -10  -6   3        0.67        2.33      8.49 o 
  -9  -6   3        0.00       -0.87      7.69 o 
  -8  -6   3        5.10        4.62      7.16 o 
  -7  -6   3       15.22       10.16      6.98 o 
  -6  -6   3       62.03       59.91      2.95 o 
  -5  -6   3        0.21       -0.04      5.43 o 
  -4  -6   3       15.59       16.96      5.42 o 
  -3  -6   3        0.25        0.71      5.17 o 
  -2  -6   3      294.24      283.44     10.01 o 
  -1  -6   3       82.72       90.11      3.52 o 
   0  -6   3        1.64        8.90      4.94 o 
   1  -6   3      160.88      156.67      5.79 o 
   2  -6   3      363.96      342.83     11.51 o 
   3  -6   3        4.93       11.35      5.81 o 
   4  -6   3       30.36       31.02      1.53 o 
   5  -6   3        0.06        9.73      6.29 o 
   6  -6   3        0.01        4.01      6.80 o 
   7  -6   3       92.35       90.12      3.22 o 
   8  -6   3       27.09       18.39      9.29 o 
 -10  -5   3        1.08       -5.49      8.22 o 
  -9  -5   3        0.29        5.81      6.98 o 
  -8  -5   3        0.06       -3.61      7.14 o 
  -7  -5   3        4.49       14.74      6.84 o 
  -6  -5   3        2.63        9.95      5.97 o 
  -5  -5   3       67.19       71.05      2.81 o 
  -4  -5   3        0.27       -3.55      4.78 o 
  -3  -5   3      389.02      364.09     10.81 o 
  -2  -5   3      193.35      216.49      7.38 o 
  -1  -5   3      477.81      487.58     11.64 o 
   0  -5   3        0.10        4.60      5.33 o 
   1  -5   3      734.32      707.98     14.02 o 
   2  -5   3       10.11       12.77      5.24 o 
   3  -5   3        1.35       10.37      5.40 o 
   4  -5   3        7.89        9.41      5.54 o 
   5  -5   3       36.39       25.80      1.55 o 
   6  -5   3        0.30        1.90      6.86 o 
   7  -5   3        0.06        4.33      7.58 o 
   8  -5   3       16.33       15.93      8.26 o 
   9  -5   3        2.63        7.41      8.28 o 
 -10  -4   3        0.00       10.21      7.28 o 
  -9  -4   3        0.64       -3.20      7.65 o 
  -8  -4   3       65.82       58.31      2.54 o 
  -7  -4   3      111.57      105.38      3.40 o 
  -6  -4   3        8.22        9.33      5.95 o 
  -5  -4   3       33.27       32.78      1.35 o 
  -4  -4   3      182.44      174.49      7.09 o 
  -3  -4   3      765.17      830.03     14.83 o 
  -2  -4   3      877.08      927.77     14.52 o 
  -1  -4   3       30.27       38.30      1.40 o 
   0  -4   3      568.25      521.90     10.76 o 
   1  -4   3     1367.67     1357.38     17.32 o 
   2  -4   3     7764.92     8373.27     45.83 o 
   3  -4   3       78.44       90.67      3.49 o 
   4  -4   3       42.51       48.68      1.81 o 
   5  -4   3       19.22       21.71      1.39 o 
   6  -4   3      281.03      240.76      9.82 o 
   7  -4   3        0.16       -7.03      7.28 o 
   8  -4   3      146.62      152.51      6.17 o 
   9  -4   3        4.26        6.39      7.67 o 
 -10  -3   3        0.21        6.36      7.19 o 
  -9  -3   3        1.01        4.85      7.19 o 
  -8  -3   3       38.51       35.16      1.94 o 
  -7  -3   3      525.55      462.19     15.35 o 
  -6  -3   3        0.01       -3.13      5.54 o 
  -5  -3   3       69.36       72.66      2.88 o 
  -4  -3   3       28.34       30.69      1.28 o 
  -3  -3   3       91.03       88.81      3.24 o 
  -2  -3   3      309.32      339.35      8.76 o 
  -1  -3   3      196.54      163.06      6.23 o 
   0  -3   3       13.81       11.83      0.91 o 
   1  -3   3     1573.44     1483.41     16.22 o 
   2  -3   3      225.10      243.55      8.03 o 
   3  -3   3       61.63       73.08      3.22 o 
   4  -3   3       15.55       20.27      5.24 o 
   5  -3   3        0.00       -2.66      4.65 o 
   6  -3   3      122.40      128.81      5.00 o 
   7  -3   3      631.67      595.79     17.38 o 
   8  -3   3       76.30       81.00      3.86 o 
   9  -3   3        0.13        3.14      7.81 o 
  10  -3   3        0.33        1.78      8.61 o 
 -10  -2   3        0.98       -5.47      8.29 o 
  -9  -2   3        0.01       -2.34      7.34 o 
  -8  -2   3       91.57       91.50      3.38 o 
  -7  -2   3       93.80       93.43      3.57 o 
  -6  -2   3        0.03       -3.09      5.52 o 
  -5  -2   3        8.06        5.01      4.80 o 
  -4  -2   3      752.88      782.58     14.64 o 
  -3  -2   3       40.67       41.17      1.92 o 
  -2  -2   3     3011.70     2935.76     22.71 o 
  -1  -2   3      505.69      506.98      9.09 o 
   0  -2   3       46.53       50.28      1.64 o 
   1  -2   3     1607.89     1488.45     14.89 o 
   2  -2   3     2529.40     2405.29     20.27 o 
   3  -2   3       13.07       22.08      1.05 o 
   4  -2   3      120.15       91.98      3.29 o 
   5  -2   3       47.44       37.75      1.35 o 
   6  -2   3       17.87       18.17      1.37 o 
   7  -2   3      369.49      376.10     13.64 o 
   8  -2   3        0.25       -2.27      6.70 o 
   9  -2   3        0.04       -7.37      7.37 o 
  10  -2   3       10.19        3.37      8.33 o 
 -10  -1   3        1.14        4.42      7.97 o 
  -9  -1   3       22.57       21.14      1.88 o 
  -8  -1   3       32.23       38.20      1.87 o 
  -7  -1   3        2.47       -0.34      6.62 o 
  -6  -1   3       62.23       57.32      2.42 o 
  -5  -1   3       10.19        7.55      5.29 o 
  -4  -1   3       21.31       11.94      5.49 o 
  -3  -1   3      257.10      264.73      8.30 o 
  -2  -1   3      233.45      187.43      6.43 o 
  -1  -1   3      828.59      739.88     10.23 o 
   0  -1   3       48.84       47.60      1.76 o 
   1  -1   3     3274.35     3108.11     19.87 o 
   2  -1   3       61.50       74.19      2.78 o 
   3  -1   3      568.46      572.48     10.45 o 
   4  -1   3      140.71      166.91      7.14 o 
   5  -1   3        3.25        6.89      5.10 o 
   6  -1   3       74.40       74.62      3.16 o 
   7  -1   3      104.28       96.40      3.75 o 
   8  -1   3       34.22       26.31      7.78 o 
   9  -1   3       15.87       15.29      8.01 o 
  10  -1   3        7.51       -8.70      8.70 o 
 -10   0   3        0.01       -2.38      8.08 o 
  -9   0   3        4.19       -2.42      7.71 o 
  -8   0   3        0.02       -7.12      7.12 o 
  -7   0   3        7.82        6.34      6.66 o 
  -6   0   3       55.53       55.90      2.13 o 
  -5   0   3       17.06       11.28      5.65 o 
  -4   0   3        3.28       -5.06      5.06 o 
  -3   0   3      302.79      304.12      8.65 o 
  -2   0   3      168.56      140.59      5.07 o 
   0   0   3      192.01      177.08      5.44 o 
   1   0   3     2371.73     2154.96     15.34 o 
   2   0   3     5004.08     5093.03     25.97 o 
   3   0   3      484.62      519.69      9.49 o 
   4   0   3      361.21      296.92      8.57 o 
   5   0   3       15.51        4.23      5.26 o 
   6   0   3       12.89       13.70      1.21 o 
   7   0   3        4.55        9.45      5.74 o 
   8   0   3       19.84        6.43      7.07 o 
   9   0   3       26.59       21.05      7.62 o 
  10   0   3        6.85       10.09      7.83 o 
  11   0   3        6.40       10.44      9.06 o 
  -9   1   3        9.64       13.02      7.82 o 
  -8   1   3        1.47        1.78      6.50 o 
  -7   1   3        0.13        1.72      6.25 o 
  -6   1   3        8.29        7.90      5.84 o 
  -5   1   3        4.27        8.45      5.31 o 
  -4   1   3       70.98       72.69      3.09 o 
  -3   1   3      264.32      249.26      8.48 o 
  -2   1   3       55.23       49.74      1.87 o 
  -1   1   3       54.60       57.21      2.37 o 
   0   1   3      663.17      579.68      8.31 o 
   1   1   3     2026.68     1928.01     14.16 o 
   2   1   3      681.87      595.84      8.68 o 
   3   1   3     1359.26     1335.73     14.06 o 
   4   1   3       48.29       49.89      1.87 o 
   5   1   3      114.68      141.32      5.21 o 
   6   1   3       25.18       22.78      1.26 o 
   7   1   3       11.69       11.32      5.95 o 
   8   1   3       45.61       48.07      1.69 o 
   9   1   3        4.46       10.53      6.68 o 
  10   1   3        2.23        4.87      7.26 o 
  11   1   3        0.36        9.20      7.51 o 
  -9   2   3        7.96       16.04      7.50 o 
  -8   2   3       18.00       16.48      1.78 o 
  -7   2   3        8.41       10.66      6.39 o 
  -6   2   3        0.76        0.09      6.50 o 
  -5   2   3       26.55       26.90      1.37 o 
  -4   2   3       14.86       15.72      1.24 o 
  -2   2   3      316.88      290.42      8.01 o 
  -1   2   3      699.21      640.73      9.99 o 
   0   2   3     7158.00     7479.90     31.57 o 
   1   2   3     1110.10     1026.85     10.93 o 
   2   2   3        3.73        5.61      3.68 o 
   3   2   3       17.60        9.86      0.85 o 
   4   2   3     1179.90     1201.18     14.83 o 
   5   2   3      310.23      315.99      9.68 o 
   6   2   3      415.58      431.95     11.65 o 
   7   2   3        6.14       14.46      5.68 o 
   8   2   3       16.57       13.29      6.73 o 
   9   2   3        7.55        8.49      7.32 o 
  10   2   3       23.75       21.94      8.44 o 
  11   2   3        0.19        1.17      8.19 o 
  -9   3   3        9.37       11.79      8.17 o 
  -8   3   3        0.77       -2.42      7.35 o 
  -7   3   3       13.26       -1.28      7.64 o 
  -6   3   3        0.31        2.54      6.50 o 
  -5   3   3        0.62       -1.63      5.42 o 
  -4   3   3       46.31       53.51      2.54 o 
  -3   3   3        3.18        4.40      5.10 o 
  -2   3   3      176.81      150.14      6.26 o 
  -1   3   3     3562.29     3582.41     24.91 o 
   0   3   3     4682.98     4850.14     26.73 o 
   1   3   3       30.82       32.11      1.28 o 
   2   3   3       13.57        9.45      3.75 o 
   3   3   3      256.53      243.27      6.92 o 
   4   3   3      354.54      403.61      9.40 o 
   5   3   3     3411.55     3790.23     29.45 o 
   6   3   3       36.93       50.79      2.17 o 
   7   3   3       78.64       89.48      3.70 o 
   8   3   3       49.08       42.01      1.65 o 
   9   3   3      190.84      198.88      6.39 o 
  10   3   3        2.91       -3.46      7.37 o 
  11   3   3        2.99        0.73      8.38 o 
  -8   4   3        4.23        2.65      7.78 o 
  -7   4   3       21.98       24.99      1.78 o 
  -6   4   3        0.61       -7.10      7.10 o 
  -5   4   3       46.73       42.70      1.65 o 
  -4   4   3        6.47       -0.55      5.28 o 
  -3   4   3       27.53       30.12      1.31 o 
  -2   4   3      105.93      101.85      3.58 o 
  -1   4   3     1763.80     1768.57     18.84 o 
   0   4   3        3.15        7.78      4.07 o 
   1   4   3      226.23      167.33      7.07 o 
   3   4   3       52.53       58.34      1.78 o 
   4   4   3      378.34      502.53     10.58 o 
   5   4   3      369.22      440.70     11.07 o 
   6   4   3       79.40       67.66      2.83 o 
   7   4   3      189.60      192.46      7.96 o 
   8   4   3      281.54      281.84     11.65 o 
   9   4   3       27.03       30.89      1.83 o 
  10   4   3       22.26       20.36      7.98 o 
  11   4   3        0.38        4.17      7.64 o 
  -8   5   3       11.73       11.46      7.71 o 
  -7   5   3        0.10       -7.83      7.83 o 
  -6   5   3       12.80        3.85      7.73 o 
  -5   5   3       31.67       26.77      1.65 o 
  -4   5   3       29.10       28.76      1.44 o 
  -3   5   3        8.96       -2.70      4.94 o 
  -2   5   3       62.27       65.80      2.31 o 
  -1   5   3      434.22      445.81     11.06 o 
   0   5   3       81.44       82.29      2.83 o 
   2   5   3        9.54       10.32      1.08 o 
   3   5   3        0.00        5.84      4.40 o 
   4   5   3      831.59      915.14     14.79 o 
   5   5   3      206.32      184.33      7.43 o 
   6   5   3       13.25       11.16      5.19 o 
   7   5   3       18.92       16.15      5.84 o 
   8   5   3       11.05       16.06      6.98 o 
   9   5   3      295.95      291.40     11.99 o 
  10   5   3       20.02        6.80      8.14 o 
  11   5   3        6.96        6.68      7.39 o 
  -7   6   3       22.22       19.17      7.69 o 
  -6   6   3       77.03       77.81      2.47 o 
  -5   6   3        0.11       -5.12      6.09 o 
  -4   6   3       14.83       10.05      6.09 o 
  -3   6   3        3.40       -4.56      5.42 o 
  -2   6   3       19.73       11.12      5.33 o 
  -1   6   3        4.42        7.87      5.19 o 
   0   6   3        5.96       -5.51      5.51 o 
   1   6   3       16.62       19.38      1.21 o 
   4   6   3      309.44      302.13     10.27 o 
   5   6   3      187.92      207.65      8.39 o 
   6   6   3       34.27       33.87      1.37 o 
   7   6   3        4.33        1.95      5.84 o 
   8   6   3        0.30        2.66      6.89 o 
   9   6   3       15.91       25.05      7.60 o 
  10   6   3        1.88        6.20      7.53 o 
  11   6   3        8.08       13.04      7.66 o 
  -7   7   3        7.13        3.37      8.29 o 
  -6   7   3       30.58       29.85      2.01 o 
  -5   7   3        8.70        5.99      7.50 o 
  -4   7   3       79.40       90.87      3.98 o 
  -3   7   3        0.08       -5.51      5.86 o 
  -2   7   3        4.61        0.67      5.58 o 
  -1   7   3      120.45      146.28      5.16 o 
   0   7   3      162.20      158.48      5.98 o 
   1   7   3       20.75       23.27      1.23 o 
   3   7   3        2.35       -4.40      5.43 o 
   4   7   3      317.85      304.35     10.87 o 
   5   7   3       97.48       91.60      3.08 o 
   6   7   3        0.87        0.99      5.54 o 
   7   7   3        0.00       -5.75      5.91 o 
   8   7   3       41.81       41.33      1.85 o 
   9   7   3       26.30       20.04      8.01 o 
  10   7   3        1.82        4.88      7.55 o 
  11   7   3       14.78        7.67      8.69 o 
  -6   8   3       21.84       15.85      9.11 o 
  -5   8   3        1.95       -1.81      7.26 o 
  -4   8   3        3.72       12.89      6.86 o 
  -3   8   3       58.94       65.69      1.92 o 
  -2   8   3      107.70      104.08      3.86 o 
  -1   8   3       68.89       79.42      2.99 o 
   0   8   3       58.72       67.76      2.49 o 
   1   8   3        0.00        3.94      4.65 o 
   2   8   3      106.21       95.13      4.86 o 
   3   8   3        0.11        3.98      4.97 o 
   4   8   3       63.17       58.06      2.79 o 
   5   8   3        0.04        2.11      5.45 o 
   6   8   3       18.54       23.52      1.46 o 
   7   8   3        3.33        4.58      6.50 o 
   8   8   3        6.37        6.22      7.16 o 
   9   8   3       13.55       12.81      7.55 o 
  10   8   3       12.26       22.36      7.85 o 
  11   8   3        0.02       -0.64      7.55 o 
  -5   9   3        1.68        8.81      7.53 o 
  -4   9   3       21.08       29.15      7.67 o 
  -3   9   3       35.46       37.24      1.81 o 
  -2   9   3       32.00       33.26      1.74 o 
  -1   9   3        1.66        4.07      5.90 o 
   0   9   3       96.76      114.50      4.14 o 
   1   9   3        2.93       -4.80      5.70 o 
   2   9   3       22.87       23.34      1.49 o 
   3   9   3      110.60       94.77      4.62 o 
   4   9   3       67.58       66.04      2.93 o 
   5   9   3        1.54       -4.51      6.22 o 
   6   9   3       33.82       37.51      1.90 o 
   7   9   3        7.69        6.43      7.12 o 
   8   9   3        8.78        1.21      7.25 o 
   9   9   3       11.96        0.85      7.90 o 
  10   9   3        0.56       -7.34      7.78 o 
  11   9   3        3.97        4.51      8.40 o 
  -5  10   3        0.09       13.62      8.37 o 
  -4  10   3        0.52       -2.61      7.35 o 
  -3  10   3        3.03        7.16      7.41 o 
  -2  10   3        0.13        0.96      6.59 o 
  -1  10   3       36.40       30.35      1.71 o 
   0  10   3       62.36       73.74      3.22 o 
   1  10   3       41.72       49.54      2.06 o 
   2  10   3       20.85       27.11      1.60 o 
   3  10   3      189.74      165.62      8.90 o 
   4  10   3        0.83       -2.79      5.72 o 
   5  10   3       36.61       36.85      1.81 o 
   6  10   3       34.35       33.31      1.83 o 
   7  10   3       81.04      109.61      3.91 o 
   8  10   3       24.40        8.86      8.40 o 
   9  10   3       13.71       18.83      8.26 o 
  10  10   3        1.16       -3.62      7.71 o 
  -4  11   3        4.93        9.45      7.74 o 
  -3  11   3        1.10        6.18      7.53 o 
  -2  11   3       21.93       24.03      8.14 o 
  -1  11   3        0.27        4.10      6.94 o 
   0  11   3       13.85       22.52      7.07 o 
   1  11   3       34.03       35.21      1.78 o 
   2  11   3        2.60        2.75      7.07 o 
   3  11   3       36.39       33.83      1.81 o 
   4  11   3        8.26        4.32      7.26 o 
   5  11   3      103.78       88.26      4.80 o 
   6  11   3       70.82       76.16      2.81 o 
   7  11   3      176.07      198.18      9.29 o 
   8  11   3       20.14       24.16      1.97 o 
   9  11   3        3.59       -7.48      9.06 o 
  10  11   3        0.25        3.45      8.60 o 
  -3  12   3        5.79       -2.08      8.95 o 
  -2  12   3        2.43       -1.42      8.21 o 
  -1  12   3       16.10       23.22      7.92 o 
   0  12   3       10.89       20.05      7.60 o 
   1  12   3        2.86        8.31      7.81 o 
   2  12   3        2.12       -4.97      7.99 o 
   3  12   3        0.53        1.40      6.61 o 
   4  12   3       18.56        9.43      8.12 o 
   5  12   3       60.43       58.66      3.11 o 
   6  12   3       76.36       79.98      3.87 o 
   7  12   3      113.52      134.09      5.09 o 
   8  12   3        0.03       -3.73      8.08 o 
   9  12   3        0.88       -0.92      8.29 o 
  -1  13   3        0.51        2.72      7.94 o 
   0  13   3        4.07        6.48      8.63 o 
   1  13   3       56.83       64.42      2.35 o 
   2  13   3        1.29       -8.58      8.58 o 
   3  13   3        5.65       -3.89      7.83 o 
   4  13   3        2.44       -1.99      7.96 o 
   5  13   3        1.81        4.17      8.26 o 
   6  13   3       39.08       38.87      2.29 o 
   7  13   3        0.65       11.06      8.83 o 
   8  13   3        0.18        3.29      8.10 o 
   9  13   3        0.22        4.26      9.29 o 
   0  14   3       16.07       20.34      9.68 o 
   1  14   3       11.80       25.95      9.08 o 
   2  14   3        0.16        8.76      8.76 o 
   3  14   3       11.10       16.96      8.90 o 
   4  14   3        0.14       -7.10      7.90 o 
   5  14   3        2.62        5.47      8.53 o 
   6  14   3        3.36       -0.57      9.43 o 
   7  14   3        1.01       -7.05      8.42 o 
  -4 -13   4       17.13       27.82      9.68 o 
  -3 -13   4        2.50       10.21      8.53 o 
  -2 -13   4        0.89        1.63      8.06 o 
  -1 -13   4        3.58       15.01      9.09 o 
  -6 -12   4       13.00       29.13      9.59 o 
  -5 -12   4        0.00        2.49      8.99 o 
  -4 -12   4        0.51        3.84      8.28 o 
  -3 -12   4        4.14       -4.49      7.90 o 
  -2 -12   4        3.32       17.51      8.13 o 
  -1 -12   4        1.36       10.43      8.03 o 
   0 -12   4        6.44        3.85      8.29 o 
   1 -12   4       29.50       27.73      2.10 o 
   2 -12   4        0.04       -1.67      8.53 o 
  -7 -11   4        0.06       -0.02      8.06 o 
  -6 -11   4       23.48       18.65      8.95 o 
  -5 -11   4       15.35       22.38      9.09 o 
  -4 -11   4        0.00       12.65      7.89 o 
  -3 -11   4        0.39        5.12      6.78 o 
  -2 -11   4        3.65        1.15      7.53 o 
  -1 -11   4       48.42       44.83      2.06 o 
   0 -11   4       34.75       41.13      2.08 o 
   1 -11   4        3.92       10.51      7.87 o 
   2 -11   4        4.70        2.77      8.24 o 
   3 -11   4        1.72       -5.95      8.24 o 
  -8 -10   4        0.07       -8.47      8.47 o 
  -7 -10   4        2.74       -0.92      7.97 o 
  -6 -10   4       14.40       13.36      8.06 o 
  -5 -10   4        6.20       11.40      8.19 o 
  -4 -10   4        8.51       20.43      7.80 o 
  -3 -10   4        2.38        4.90      7.10 o 
  -2 -10   4       21.20       14.00      7.09 o 
  -1 -10   4       23.76       23.09      1.79 o 
   0 -10   4        3.46        8.51      7.67 o 
   1 -10   4       20.81       22.01      1.88 o 
   2 -10   4        6.97       15.58      7.69 o 
   3 -10   4        0.00       -0.36      7.71 o 
   4 -10   4       17.72        8.22      8.67 o 
  -8  -9   4        0.06        4.23      7.71 o 
  -7  -9   4        0.13       -7.90      7.90 o 
  -6  -9   4        5.77        1.28      7.83 o 
  -5  -9   4       32.95       19.76      7.55 o 
  -4  -9   4      131.22      120.44      4.93 o 
  -3  -9   4        0.27        3.34      6.54 o 
  -2  -9   4       33.61       23.42      7.53 o 
  -1  -9   4        0.06        0.36      6.61 o 
   0  -9   4       20.42       16.17      1.74 o 
   1  -9   4       29.89       26.21      1.72 o 
   2  -9   4       67.96       71.75      2.45 o 
   3  -9   4        8.71       22.63      7.76 o 
   4  -9   4       43.79       44.65      2.03 o 
   5  -9   4        0.27       -3.07      7.94 o 
  -9  -8   4        0.17        3.32      8.06 o 
  -8  -8   4        1.54        1.28      8.31 o 
  -7  -8   4        2.75       -0.21      7.60 o 
  -6  -8   4        3.96       -3.43      7.34 o 
  -5  -8   4       28.64       10.09      6.98 o 
  -4  -8   4       16.57       11.03      6.96 o 
  -3  -8   4       65.35       63.56      1.96 o 
  -2  -8   4        2.54        3.98      5.90 o 
  -1  -8   4      155.09      162.29      6.41 o 
   0  -8   4      220.73      221.20      8.42 o 
   1  -8   4        2.65       -1.56      6.82 o 
   2  -8   4        6.30       -6.55      6.55 o 
   3  -8   4        0.45       -0.16      6.62 o 
   4  -8   4       47.16       42.77      1.90 o 
   5  -8   4       17.61       21.09      1.83 o 
   6  -8   4        5.46       -3.13      7.73 o 
  -9  -7   4        0.00       -6.52      7.73 o 
  -8  -7   4        0.00       -7.44      7.44 o 
  -7  -7   4        0.10        1.99      7.21 o 
  -6  -7   4        2.52       -3.84      6.16 o 
  -5  -7   4        0.09        3.43      5.90 o 
  -4  -7   4        1.31       -1.97      6.04 o 
  -3  -7   4        8.86       13.50      5.88 o 
  -2  -7   4      199.65      180.95      7.23 o 
  -1  -7   4       98.34      105.51      4.05 o 
   0  -7   4        9.30        1.44      6.04 o 
   1  -7   4       15.60       23.80      6.27 o 
   2  -7   4       47.10       54.32      2.26 o 
   3  -7   4       56.66       61.99      1.99 o 
   4  -7   4       41.70       48.69      2.35 o 
   5  -7   4       17.31       18.86      1.71 o 
   6  -7   4        0.01        2.98      7.41 o 
   7  -7   4        0.03       -2.74      7.55 o 
  -9  -6   4        5.23        5.43      8.31 o 
  -8  -6   4       16.80       19.65      8.31 o 
  -7  -6   4        0.09       -4.39      6.86 o 
  -6  -6   4       16.40       14.12      6.45 o 
  -5  -6   4        1.83        3.02      6.02 o 
  -4  -6   4       13.95       15.22      1.33 o 
  -3  -6   4      131.38      148.14      5.80 o 
  -2  -6   4        0.07       -4.19      5.01 o 
  -1  -6   4       78.02       82.57      2.65 o 
   0  -6   4       46.62       46.15      1.64 o 
   1  -6   4       49.79       45.98      1.67 o 
   2  -6   4       77.08       65.03      2.63 o 
   3  -6   4       40.69       45.70      1.60 o 
   4  -6   4       14.19       22.91      1.51 o 
   5  -6   4       28.35       26.83      1.67 o 
   6  -6   4        0.21        0.09      6.71 o 
   7  -6   4        1.24        5.36      7.07 o 
   8  -6   4        0.73        3.13      7.41 o 
  -9  -5   4        1.02       -1.15      7.05 o 
  -8  -5   4        0.45       -0.37      6.96 o 
  -7  -5   4       50.85       52.49      2.03 o 
  -6  -5   4       14.17       15.38      6.50 o 
  -5  -5   4        2.81       -0.50      6.07 o 
  -4  -5   4       10.06        0.07      5.28 o 
  -3  -5   4      209.05      201.08      7.54 o 
  -2  -5   4      533.21      509.00     12.66 o 
  -1  -5   4       43.80       50.46      1.64 o 
   0  -5   4       11.99       15.01      5.58 o 
   1  -5   4      594.05      594.29     13.25 o 
   2  -5   4        3.67       -1.31      5.22 o 
   3  -5   4      214.60      221.01      8.55 o 
   4  -5   4       66.27       63.33      2.44 o 
   5  -5   4      188.86      177.69      6.75 o 
   6  -5   4        6.27       13.84      6.68 o 
   7  -5   4       30.78       36.22      1.94 o 
   8  -5   4       10.36        8.85      8.06 o 
  -9  -4   4        0.59        3.20      7.94 o 
  -8  -4   4       78.53       59.33      2.28 o 
  -7  -4   4      144.26      131.52      5.43 o 
  -6  -4   4       23.22       17.52      7.02 o 
  -5  -4   4        3.51        1.31      5.72 o 
  -4  -4   4        1.18        2.86      4.55 o 
  -3  -4   4      137.60      140.79      4.84 o 
  -2  -4   4      137.82      140.96      5.00 o 
  -1  -4   4      111.23      152.14      6.19 o 
   0  -4   4       29.77       39.86      2.03 o 
   1  -4   4      708.38      736.66     13.83 o 
   2  -4   4     1370.96     1305.60     18.72 o 
   3  -4   4      269.15      253.07      9.70 o 
   4  -4   4       74.19       68.39      2.49 o 
   5  -4   4       85.59       67.03      2.51 o 
   6  -4   4       59.60       58.19      2.04 o 
   7  -4   4      211.70      215.05      8.95 o 
   8  -4   4      120.28      113.48      4.85 o 
   9  -4   4        0.58        4.85      7.87 o 
  -9  -3   4        2.10        2.56      7.50 o 
  -8  -3   4        3.90       12.29      7.55 o 
  -7  -3   4       78.56       97.46      4.41 o 
  -6  -3   4        5.93        5.75      6.15 o 
  -5  -3   4        9.65       13.39      5.97 o 
  -4  -3   4       45.38       43.84      1.35 o 
  -3  -3   4       25.71       31.77      1.35 o 
  -2  -3   4       19.54       24.32      1.30 o 
  -1  -3   4        9.64        4.57      4.35 o 
   0  -3   4       44.82       40.67      1.71 o 
   1  -3   4      519.05      485.78     10.62 o 
   2  -3   4     2300.09     2511.68     23.80 o 
   3  -3   4      540.25      532.62     12.29 o 
   4  -3   4       64.93       64.78      2.35 o 
   5  -3   4       29.29       18.12      6.20 o 
   6  -3   4       17.78       18.19      6.16 o 
   7  -3   4      161.99      171.90      5.80 o 
   8  -3   4      147.55      136.01      4.80 o 
   9  -3   4        7.45        9.68      7.71 o 
  -9  -2   4        0.12       -1.90      7.92 o 
  -8  -2   4      232.55      199.16      7.96 o 
  -7  -2   4      309.20      260.15     10.66 o 
  -6  -2   4        4.16       -0.99      5.97 o 
  -5  -2   4       86.85       85.62      3.17 o 
  -4  -2   4      262.25      242.92      8.92 o 
  -3  -2   4     2586.68     2594.26     25.22 o 
  -2  -2   4        1.93        4.01      4.30 o 
  -1  -2   4        5.38        1.46      4.09 o 
   0  -2   4       25.65       22.23      0.96 o 
   1  -2   4      163.74      160.18      6.29 o 
   2  -2   4      346.41      335.59      8.77 o 
   3  -2   4      611.27      737.52     13.38 o 
   4  -2   4       18.08       21.25      1.21 o 
   5  -2   4        4.24       12.40      4.55 o 
   6  -2   4      135.28      144.00      5.89 o 
   7  -2   4      187.81      196.23      7.49 o 
   8  -2   4       89.05       85.84      3.32 o 
   9  -2   4        7.61       -0.43      7.14 o 
  10  -2   4        1.43        4.87      7.90 o 
  -9  -1   4       12.92       14.94      7.58 o 
  -8  -1   4        8.07        4.00      7.94 o 
  -7  -1   4      124.88      118.16      4.50 o 
  -6  -1   4       15.25        7.39      6.08 o 
  -5  -1   4       54.65       44.43      1.58 o 
  -4  -1   4       10.17       11.90      5.10 o 
  -3  -1   4      296.34      305.08      9.69 o 
  -2  -1   4      125.97      108.32      4.74 o 
  -1  -1   4       63.47       55.64      2.31 o 
   0  -1   4      380.75      374.18      8.00 o 
   1  -1   4      415.67      385.60      8.35 o 
   2  -1   4      134.15      152.69      5.79 o 
   3  -1   4      764.89      843.41     13.19 o 
   4  -1   4      355.58      380.71     10.60 o 
   5  -1   4       61.88       66.72      2.40 o 
   6  -1   4        0.04       -0.64      4.94 o 
   7  -1   4        2.83       12.75      5.95 o 
   8  -1   4       32.34       35.46      1.74 o 
   9  -1   4        2.21        2.49      7.41 o 
  10  -1   4       37.53       40.24      2.11 o 
  -9   0   4        1.72       12.08      7.62 o 
  -8   0   4       19.13       15.56      8.12 o 
  -7   0   4       26.99       19.13      7.35 o 
  -6   0   4        6.07       -5.72      5.72 o 
  -5   0   4       23.74       25.80      1.37 o 
  -4   0   4        0.86       -2.95      5.03 o 
  -3   0   4      653.42      640.78     13.10 o 
  -2   0   4       59.13       50.32      2.21 o 
  -1   0   4      118.51      141.38      5.74 o 
   0   0   4      144.07      117.83      4.42 o 
   1   0   4     1199.42     1015.94     12.01 o 
   2   0   4       88.47       84.29      2.81 o 
   3   0   4      132.91      138.75      5.47 o 
   4   0   4      181.01      191.50      6.72 o 
   5   0   4      117.27      117.30      4.61 o 
   6   0   4        5.20        2.74      4.94 o 
   7   0   4        2.88        0.99      5.83 o 
   8   0   4       31.38       32.09      1.69 o 
   9   0   4        0.87       -2.43      6.80 o 
  10   0   4       62.87       58.73      2.63 o 
  11   0   4       11.98        5.72      8.47 o 
  -9   1   4        0.28        2.65      7.73 o 
  -8   1   4        3.07        0.60      7.35 o 
  -7   1   4        2.17       -3.48      6.66 o 
  -6   1   4        4.83        7.39      6.31 o 
  -5   1   4        3.64        3.68      5.59 o 
  -4   1   4        8.01        7.07      5.17 o 
  -3   1   4       29.12       29.39      1.37 o 
  -2   1   4      756.65      710.96     12.37 o 
  -1   1   4      305.75      291.00      7.66 o 
   0   1   4      805.32      729.43     10.48 o 
   1   1   4     1208.60     1044.45     11.91 o 
   2   1   4        1.44        4.19      3.50 o 
   3   1   4      135.25      134.10      4.79 o 
   4   1   4       28.75       29.38      1.49 o 
   5   1   4      131.82      122.27      4.57 o 
   6   1   4        2.64        1.14      4.94 o 
   7   1   4        0.04        6.66      5.36 o 
   8   1   4       17.43       16.54      6.80 o 
   9   1   4        0.93       -2.26      6.82 o 
  10   1   4        0.02       -6.43      7.87 o 
  11   1   4        6.39       -1.03      8.24 o 
  -9   2   4        0.00       -1.01      8.54 o 
  -8   2   4       34.58       33.65      2.01 o 
  -7   2   4       10.63        9.24      1.62 o 
  -6   2   4       11.15       12.22      6.86 o 
  -5   2   4      214.84      199.93      7.39 o 
  -4   2   4      161.02      164.25      6.57 o 
  -3   2   4       82.00       93.88      3.49 o 
  -2   2   4      359.46      345.54      9.48 o 
  -1   2   4      601.22      592.12     10.60 o 
   0   2   4      605.50      559.61      9.54 o 
   1   2   4     1470.86     1386.88     13.94 o 
   2   2   4       10.31        4.78      3.64 o 
   3   2   4        0.14       -1.95      3.52 o 
   4   2   4     1193.14     1224.33     15.57 o 
   5   2   4      336.89      426.08     10.84 o 
   6   2   4       70.11       73.07      2.52 o 
   7   2   4        0.08        4.44      5.33 o 
   8   2   4       20.13        9.17      6.70 o 
   9   2   4        0.27       -3.59      7.26 o 
  10   2   4       25.16       14.69      7.83 o 
  11   2   4       11.92       14.64      8.72 o 
  -8   3   4       13.42       11.37      7.87 o 
  -7   3   4        0.55       -6.93      7.30 o 
  -6   3   4       40.48       32.12      1.72 o 
  -5   3   4      264.13      255.12      9.82 o 
  -4   3   4       28.39       31.31      1.62 o 
  -3   3   4        0.19        0.94      4.94 o 
  -2   3   4      255.48      255.10      9.03 o 
  -1   3   4     1874.76     2053.69     19.99 o 
   0   3   4        7.49        9.61      4.07 o 
   1   3   4      210.21      186.64      6.27 o 
   2   3   4       70.63       67.90      2.26 o 
   3   3   4       88.28       93.74      3.60 o 
   4   3   4       35.51       46.48      1.56 o 
   5   3   4      200.55      185.77      6.58 o 
   6   3   4       11.54        7.89      5.13 o 
   7   3   4       89.84       95.79      3.75 o 
   8   3   4        5.36       16.73      6.32 o 
   9   3   4      200.05      192.63      8.67 o 
  10   3   4        7.55       10.18      7.25 o 
  11   3   4       21.28       18.65      9.04 o 
  -8   4   4        1.51       -3.77      7.90 o 
  -7   4   4        5.11        5.72      7.14 o 
  -6   4   4      132.29      125.35      5.03 o 
  -5   4   4      532.69      539.01     15.87 o 
  -4   4   4      154.68      138.47      5.59 o 
  -3   4   4       10.58       11.92      1.21 o 
  -2   4   4        4.99        4.78      1.14 o 
  -1   4   4      371.94      431.54     10.82 o 
   0   4   4     1930.99     2276.67     20.80 o 
   1   4   4      829.08      846.46     12.61 o 
   2   4   4       20.77       11.83      4.05 o 
   3   4   4       59.80       53.46      2.35 o 
   4   4   4      988.70     1026.15     15.10 o 
   5   4   4      956.89     1059.80     16.48 o 
   6   4   4        8.04        3.73      5.13 o 
   7   4   4      144.03      147.11      5.68 o 
   8   4   4      166.19      174.86      6.78 o 
   9   4   4      347.28      337.47     12.10 o 
  10   4   4      118.01      105.44      3.81 o 
  11   4   4        0.02       -3.04      7.67 o 
  -8   5   4        5.33       14.16      8.12 o 
  -7   5   4        0.03       -0.46      7.46 o 
  -6   5   4      178.41      166.94      6.71 o 
  -5   5   4       47.05       49.03      1.88 o 
  -4   5   4        8.05        6.48      1.37 o 
  -3   5   4       57.89       55.08      2.22 o 
  -2   5   4       59.22       57.36      1.74 o 
  -1   5   4      909.51      989.34     16.25 o 
   0   5   4     3673.22     3926.14     29.87 o 
   1   5   4      156.67      212.89      8.04 o 
   3   5   4       46.00       38.81      2.83 o 
   4   5   4     1119.16     1086.44     17.41 o 
   5   5   4      132.04      129.38      4.70 o 
   6   5   4        6.38        1.21      5.12 o 
   7   5   4        0.00       -4.37      5.52 o 
   8   5   4       20.77       18.67      1.56 o 
   9   5   4       27.08       40.74      2.26 o 
  10   5   4        0.01       -5.12      7.51 o 
  11   5   4        9.81        0.80      8.49 o 
  -7   6   4        0.09        7.48      7.85 o 
  -6   6   4      208.08      205.95      8.99 o 
  -5   6   4      533.37      534.59     17.38 o 
  -4   6   4        6.33        6.57      1.51 o 
  -3   6   4        5.09        4.46      5.68 o 
  -2   6   4       63.47       67.98      2.49 o 
  -1   6   4        2.21        0.52      5.20 o 
   0   6   4     2298.58     2286.77     24.28 o 
   1   6   4        2.20        3.37      5.38 o 
   4   6   4       20.55        7.05      6.13 o 
   5   6   4       14.09       12.36      5.31 o 
   6   6   4        0.12        0.44      5.31 o 
   7   6   4       10.92       14.10      1.39 o 
   8   6   4      107.78      111.19      4.62 o 
   9   6   4      172.46      154.76      5.30 o 
  10   6   4        0.19       -7.02      7.44 o 
  11   6   4        1.81        5.24      7.85 o 
  -7   7   4        0.85       -1.74      8.22 o 
  -6   7   4       19.58       22.60      8.44 o 
  -5   7   4        8.71        8.67      1.76 o 
  -4   7   4       28.91       26.22      1.69 o 
  -3   7   4       16.06       25.92      1.53 o 
  -2   7   4      181.17      213.98      8.79 o 
  -1   7   4      631.32      641.63     15.23 o 
   0   7   4      334.65      338.43     10.91 o 
   1   7   4       12.60       10.07      4.44 o 
   2   7   4       16.36        0.68      5.79 o 
   3   7   4        3.62        5.20      5.59 o 
   5   7   4       32.57       26.76      1.49 o 
   6   7   4        3.45        8.21      5.58 o 
   7   7   4       63.17       81.90      3.31 o 
   8   7   4      110.54      119.69      4.69 o 
   9   7   4        1.36        9.57      6.61 o 
  10   7   4        1.40       12.65      7.44 o 
  11   7   4        6.28        6.98      8.35 o 
  -6   8   4        6.95        5.67      8.72 o 
  -5   8   4        0.27        1.63      7.71 o 
  -4   8   4        0.16        3.27      7.10 o 
  -3   8   4       45.50       40.87      1.74 o 
  -2   8   4       32.00       37.54      1.63 o 
  -1   8   4       94.75      105.23      3.41 o 
   0   8   4        3.87       12.34      5.56 o 
   1   8   4       10.93       10.07      4.81 o 
   4   8   4       12.23       -2.61      5.83 o 
   5   8   4       27.26       23.26      1.46 o 
   6   8   4        8.01        1.99      5.93 o 
   7   8   4        4.19        0.43      6.34 o 
   8   8   4        0.71        9.04      6.66 o 
   9   8   4        0.92        5.70      6.91 o 
  10   8   4       10.94        1.31      8.17 o 
  11   8   4        4.83       -8.40      8.40 o 
  -5   9   4        0.11        4.80      7.87 o 
  -4   9   4       18.84       23.66      7.96 o 
  -3   9   4        1.51        4.51      7.02 o 
  -2   9   4       50.88       44.43      2.06 o 
  -1   9   4       90.07       94.19      3.88 o 
   0   9   4       43.47       54.39      1.87 o 
   1   9   4       18.75       18.37      1.33 o 
   2   9   4        0.65       -1.65      5.79 o 
   4   9   4        1.48       -2.93      5.67 o 
   5   9   4        9.73        1.79      6.29 o 
   6   9   4        0.03        4.80      6.29 o 
   7   9   4        2.13       -6.80      6.80 o 
   8   9   4       20.93       15.37      7.66 o 
   9   9   4       16.48       22.95      1.83 o 
  10   9   4        0.82       -0.91      7.44 o 
  11   9   4        1.41        2.40      8.76 o 
  -4  10   4        0.01       -6.64      8.13 o 
  -3  10   4       15.95       25.93      8.03 o 
  -2  10   4        8.59       -2.66      7.53 o 
  -1  10   4       29.51       19.22      7.44 o 
   0  10   4       29.05       34.40      1.65 o 
   1  10   4       24.84       25.14      1.56 o 
   3  10   4        2.20        7.51      6.50 o 
   6  10   4       34.39       24.13      1.85 o 
   7  10   4       30.49       31.55      1.87 o 
   8  10   4       36.82       39.32      2.01 o 
   9  10   4        0.02       13.80      7.87 o 
  10  10   4        0.07        8.76      7.69 o 
  11  10   4        0.78        1.69      8.21 o 
  -4  11   4       12.55       11.10      9.22 o 
  -3  11   4        4.05        6.31      7.80 o 
  -2  11   4       62.43       63.21      2.95 o 
  -1  11   4        3.78        1.65      7.58 o 
   0  11   4       35.80       35.29      1.81 o 
   1  11   4       30.84       35.51      1.78 o 
   2  11   4       15.73       14.37      7.69 o 
   6  11   4       75.73       42.02      4.18 o 
   7  11   4      280.27      215.62     12.25 o 
   8  11   4       11.26        5.01      8.17 o 
   9  11   4        7.84       -8.37      8.37 o 
  10  11   4        0.16        3.50      8.79 o 
  -2  12   4        9.52       -7.67      7.67 o 
  -1  12   4        2.15        4.07      7.65 o 
   0  12   4       11.79        0.55      8.58 o 
   1  12   4      176.69      228.51      9.39 o 
   2  12   4      117.99      105.05      5.89 o 
   3  12   4        0.37       -2.26      6.94 o 
   5  12   4       17.36       -6.48      8.42 o 
   6  12   4       13.39        3.43      8.86 o 
   7  12   4        0.20        4.30      8.68 o 
   8  12   4        0.09       -0.18      8.21 o 
   9  12   4        0.85        4.49      8.70 o 
  10  12   4        0.01       -9.22      9.22 o 
  -1  13   4        0.68        2.66      7.74 o 
   0  13   4        2.60       -4.39      8.38 o 
   1  13   4       54.32       72.69      3.06 o 
   2  13   4      234.91      196.85     11.21 o 
   3  13   4        7.15       -2.42      8.06 o 
   4  13   4        6.67       11.56      6.84 o 
   5  13   4        3.28        0.91      8.28 o 
   6  13   4       46.43       11.44     10.95 o 
   7  13   4        2.39        4.39      8.60 o 
   8  13   4        4.37        7.09      8.58 o 
   9  13   4        0.52        6.39      9.04 o 
   0  14   4        0.19       -5.03      8.74 o 
   1  14   4       11.09       14.14      9.66 o 
   2  14   4        5.81        4.94      8.42 o 
   3  14   4        6.74       12.68      8.63 o 
   4  14   4        1.20       -7.42      8.31 o 
   5  14   4       19.42        1.65      9.52 o 
   6  14   4       20.28       20.13      9.91 o 
   7  14   4        0.08       -2.86      9.27 o 
   8  14   4        0.13        1.33      9.00 o 
  -5 -12   5       52.25       50.80      2.51 o 
  -4 -12   5       11.87       14.28      9.27 o 
  -3 -12   5        0.06        8.79      8.13 o 
  -2 -12   5        8.90        1.69      8.17 o 
  -1 -12   5       15.31       14.99      8.81 o 
   0 -12   5        3.65       -4.76      9.00 o 
   1 -12   5        3.80       -6.59      9.47 o 
  -6 -11   5        0.06        1.07      8.01 o 
  -5 -11   5       14.23       21.16      9.08 o 
  -4 -11   5       26.60       26.11      2.06 o 
  -3 -11   5        9.49       13.66      7.96 o 
  -2 -11   5       16.25       15.60      8.24 o 
  -1 -11   5        0.04        4.01      7.42 o 
   0 -11   5       10.48        4.17      7.90 o 
   1 -11   5        1.31        5.86      8.12 o 
   2 -11   5        0.08        3.23      7.85 o 
   3 -11   5        0.33       -3.55      7.97 o 
  -7 -10   5        0.24        1.26      8.67 o 
  -6 -10   5        1.28        2.59      7.57 o 
  -5 -10   5        1.48        1.58      7.55 o 
  -4 -10   5        6.95       -4.88      7.83 o 
  -3 -10   5        5.28       -2.36      7.90 o 
  -2 -10   5        7.45       13.27      7.57 o 
  -1 -10   5        6.02       15.13      7.78 o 
   0 -10   5       21.25       18.01      8.92 o 
   1 -10   5       81.47       94.19      3.00 o 
   2 -10   5        0.97        1.49      7.25 o 
   3 -10   5       16.78       19.50      8.42 o 
   4 -10   5        4.35        3.36      8.21 o 
  -8  -9   5        0.88        0.52      8.17 o 
  -7  -9   5        2.66       -3.57      8.17 o 
  -6  -9   5        0.93       -5.67      7.87 o 
  -5  -9   5       63.79       60.97      2.13 o 
  -4  -9   5       10.95       26.71      7.50 o 
  -3  -9   5        5.06        5.17      6.71 o 
  -2  -9   5       33.80       36.37      1.78 o 
  -1  -9   5        0.01       -0.52      6.91 o 
   0  -9   5      154.09      150.41      5.46 o 
   1  -9   5      169.72      195.72      7.95 o 
   2  -9   5       22.99       24.62      8.67 o 
   3  -9   5        5.59        4.46      7.67 o 
   4  -9   5       30.88       28.73      8.69 o 
   5  -9   5        0.00       -0.99      8.37 o 
  -8  -8   5        1.82       -7.96      7.96 o 
  -7  -8   5        1.85        0.11      7.71 o 
  -6  -8   5        7.85        3.80      7.16 o 
  -5  -8   5       61.95       59.07      2.06 o 
  -4  -8   5        5.84       10.16      6.54 o 
  -3  -8   5       24.48       16.84      7.30 o 
  -2  -8   5       19.99       19.99      7.09 o 
  -1  -8   5        0.10        8.35      6.52 o 
   0  -8   5      252.08      243.28      8.09 o 
   1  -8   5      208.58      204.84      7.60 o 
   2  -8   5       41.50       49.22      1.85 o 
   3  -8   5      116.92      110.14      4.13 o 
   4  -8   5        7.85       14.40      7.37 o 
   5  -8   5        1.64        5.56      7.55 o 
   6  -8   5        6.35       11.05      8.38 o 
  -8  -7   5        0.30       -1.97      8.03 o 
  -7  -7   5       17.12       21.97      7.76 o 
  -6  -7   5        1.32       -4.85      7.30 o 
  -5  -7   5        2.61       12.84      6.62 o 
  -4  -7   5        0.06       -3.82      5.99 o 
  -3  -7   5        7.29        7.96      6.34 o 
  -2  -7   5      359.67      327.70     12.65 o 
  -1  -7   5       37.91       32.84      1.58 o 
   0  -7   5      651.71      639.89     16.31 o 
   1  -7   5        0.26        4.00      5.90 o 
   2  -7   5      145.64      132.66      5.53 o 
   3  -7   5       28.42       21.14      1.67 o 
   4  -7   5       60.84       56.98      2.01 o 
   5  -7   5        9.61        5.26      7.62 o 
   6  -7   5        0.04        2.08      7.60 o 
   7  -7   5       12.58       26.16      9.02 o 
  -9  -6   5        0.46        3.23      7.69 o 
  -8  -6   5        2.68       -2.40      7.80 o 
  -7  -6   5       31.84       27.61      8.07 o 
  -6  -6   5        4.92        3.55      6.96 o 
  -5  -6   5       10.32        9.65      6.71 o 
  -4  -6   5       10.77        4.46      6.22 o 
  -3  -6   5        0.07       -5.52      5.52 o 
  -2  -6   5      117.82      131.51      4.91 o 
  -1  -6   5      258.54      267.29     10.64 o 
   0  -6   5       78.53       66.57      2.38 o 
   1  -6   5       37.93       37.32      1.47 o 
   2  -6   5      220.71      220.00      8.28 o 
   3  -6   5     1002.42      966.17     20.27 o 
   4  -6   5       22.94       18.01      7.18 o 
   5  -6   5       55.20       52.55      2.11 o 
   6  -6   5        6.41       19.86      7.64 o 
   7  -6   5       25.37       22.58      1.94 o 
   8  -6   5        0.41        7.32      8.17 o 
  -9  -5   5        4.48        3.75      7.67 o 
  -8  -5   5        9.11       18.79      7.71 o 
  -7  -5   5       17.92       15.06      1.72 o 
  -6  -5   5       33.15       34.33      1.71 o 
  -5  -5   5       14.29       24.42      7.05 o 
  -4  -5   5       79.25       82.69      3.11 o 
  -3  -5   5       59.41       63.14      2.24 o 
  -2  -5   5      107.02      114.66      4.22 o 
  -1  -5   5       33.12       33.87      1.31 o 
   0  -5   5       55.16       54.44      2.10 o 
   1  -5   5       43.29       49.23      1.44 o 
   2  -5   5     1456.00     1332.70     21.05 o 
   3  -5   5      751.17      762.04     16.98 o 
   4  -5   5      104.62       78.37      3.45 o 
   5  -5   5       67.32       54.69      1.92 o 
   6  -5   5        2.09       -4.01      6.61 o 
   7  -5   5       62.63       63.78      2.11 o 
   8  -5   5       13.13       13.66      7.73 o 
  -9  -4   5        0.01       -3.39      7.49 o 
  -8  -4   5        0.26       -2.97      6.80 o 
  -7  -4   5       60.78       50.81      1.94 o 
  -6  -4   5       27.03       20.43      6.93 o 
  -5  -4   5       34.47       38.88      1.62 o 
  -4  -4   5       24.33       24.55      1.37 o 
  -3  -4   5      165.68      183.56      6.46 o 
  -2  -4   5      233.95      216.90      8.97 o 
  -1  -4   5       38.01       42.60      1.32 o 
   0  -4   5       57.44       53.33      2.22 o 
   1  -4   5        0.56        1.99      5.12 o 
   2  -4   5      486.21      433.07     12.09 o 
   3  -4   5      407.86      412.26     12.24 o 
   4  -4   5      138.99      125.95      5.21 o 
   5  -4   5       94.89       81.24      2.88 o 
   6  -4   5        9.21        4.97      6.89 o 
   7  -4   5       54.02       49.24      2.26 o 
   8  -4   5       66.80       65.90      2.17 o 
   9  -4   5        1.68       -8.17      8.17 o 
  -9  -3   5        0.12       -1.19      7.53 o 
  -8  -3   5        6.76        7.89      1.71 o 
  -7  -3   5       31.33       30.91      1.83 o 
  -6  -3   5       21.71       15.28      7.05 o 
  -5  -3   5        4.09        4.37      5.31 o 
  -4  -3   5        8.67        5.83      5.47 o 
  -3  -3   5      164.29      141.79      5.88 o 
  -2  -3   5       33.66       40.84      1.81 o 
  -1  -3   5      356.86      328.43     10.11 o 
   1  -3   5        1.17       10.11      5.15 o 
   2  -3   5     1411.08     1244.39     18.10 o 
   3  -3   5        0.66        4.49      5.33 o 
   4  -3   5       15.10       14.90      5.47 o 
   5  -3   5       51.58       54.81      2.13 o 
   6  -3   5       64.74       70.78      2.65 o 
   7  -3   5      102.64      100.24      3.64 o 
   8  -3   5       12.62       15.42      7.98 o 
   9  -3   5        0.00       -1.37      8.21 o 
  -9  -2   5        3.26        6.98      7.67 o 
  -8  -2   5       46.32       45.11      2.06 o 
  -7  -2   5       30.06       30.29      1.88 o 
  -6  -2   5        3.34       10.91      6.41 o 
  -5  -2   5       27.30       25.34      1.44 o 
  -4  -2   5        3.05        3.64      5.08 o 
  -3  -2   5       70.65       83.97      3.48 o 
  -2  -2   5     1795.26     1861.36     21.54 o 
  -1  -2   5       28.95       25.06      1.26 o 
   0  -2   5        8.62        7.71      4.65 o 
   1  -2   5        1.64       -4.51      4.51 o 
   2  -2   5     1143.88     1300.99     17.30 o 
   3  -2   5        1.60       -5.24      5.40 o 
   4  -2   5        0.00       -0.80      4.94 o 
   5  -2   5      267.08      238.54      9.79 o 
   6  -2   5        0.75        3.25      5.84 o 
   7  -2   5      441.04      434.61     14.88 o 
   8  -2   5       12.81       14.85      1.76 o 
   9  -2   5        5.58        8.74      7.07 o 
  10  -2   5        1.75       -0.55      8.12 o 
  -9  -1   5        1.83       -0.02      7.96 o 
  -8  -1   5       20.68       29.24      8.28 o 
  -7  -1   5       42.21       34.84      8.55 o 
  -6  -1   5        5.44        1.42      6.43 o 
  -5  -1   5       28.47       28.27      1.42 o 
  -4  -1   5       18.60       21.10      5.86 o 
  -3  -1   5        2.68        9.57      5.26 o 
  -2  -1   5      927.09      980.29     15.67 o 
  -1  -1   5        0.04        2.10      4.01 o 
   0  -1   5        7.48        9.91      4.21 o 
   1  -1   5      123.20      112.58      4.51 o 
   2  -1   5     3350.84     3875.86     27.90 o 
   3  -1   5      215.52      228.22      8.58 o 
   4  -1   5        8.71        5.84      5.20 o 
   5  -1   5        8.31       10.34      5.22 o 
   6  -1   5       69.19       65.97      2.63 o 
   7  -1   5        1.49        4.69      6.71 o 
   8  -1   5      177.64      187.15      7.08 o 
   9  -1   5       20.95       13.71      7.94 o 
  10  -1   5       38.19       39.34      2.13 o 
  -9   0   5        0.92       -7.76      7.76 o 
  -8   0   5       18.83       23.20      1.94 o 
  -7   0   5      167.35      174.08      6.69 o 
  -6   0   5       28.15       28.87      1.65 o 
  -5   0   5        0.00        0.52      5.35 o 
  -4   0   5        5.53       10.50      5.08 o 
  -3   0   5      136.41      147.48      5.82 o 
  -1   0   5        3.00        4.64      4.21 o 
   0   0   5       46.90       48.87      1.69 o 
   1   0   5        0.45        0.53      3.71 o 
   2   0   5     3965.22     4237.61     28.09 o 
   3   0   5       17.63       17.13      1.03 o 
   4   0   5      125.12      117.28      4.36 o 
   5   0   5       99.14      109.11      4.00 o 
   6   0   5        4.95        4.65      5.44 o 
   7   0   5      810.95      822.63     18.29 o 
   8   0   5       32.43       33.29      1.76 o 
   9   0   5        3.47       -4.44      7.71 o 
  10   0   5        5.33       -0.69      8.42 o 
  11   0   5        5.42       -3.32      8.77 o 
  -9   1   5       12.47        8.03      8.42 o 
  -8   1   5       20.43       25.33      1.99 o 
  -7   1   5        4.33       15.70      7.60 o 
  -6   1   5        0.17        8.53      6.11 o 
  -5   1   5        3.03        9.47      5.68 o 
  -4   1   5      237.72      229.93      9.19 o 
  -3   1   5        0.00       -4.76      5.12 o 
  -2   1   5      572.57      558.56     12.33 o 
  -1   1   5      199.39      216.36      7.58 o 
   0   1   5      512.36      480.98      9.70 o 
   1   1   5      480.39      500.68      9.68 o 
   2   1   5      519.57      456.08      9.36 o 
   3   1   5       84.94       86.77      3.51 o 
   4   1   5       97.40      113.23      4.47 o 
   5   1   5      469.93      467.64     11.56 o 
   6   1   5      393.99      371.35     11.45 o 
   7   1   5      282.25      250.81      9.73 o 
   9   1   5       51.90       56.05      2.01 o 
  10   1   5       69.73       73.29      2.61 o 
  11   1   5        1.44       -8.37      8.37 o 
  -8   2   5        0.41       -5.22      7.48 o 
  -7   2   5        0.61       -1.21      7.18 o 
  -6   2   5       39.32       43.83      1.78 o 
  -5   2   5       70.67       68.75      2.79 o 
  -4   2   5        1.89        4.12      5.31 o 
  -3   2   5       14.86        7.21      4.99 o 
  -2   2   5      234.97      252.66      9.18 o 
  -1   2   5        0.42       -4.33      4.49 o 
   0   2   5     1416.27     1482.92     16.58 o 
   1   2   5      341.52      320.69      7.97 o 
   2   2   5       10.11        0.80      3.96 o 
   3   2   5      205.43      228.85      7.37 o 
   4   2   5      148.80      119.88      4.29 o 
   5   2   5      410.73      352.79     10.53 o 
   6   2   5       49.82       48.70      1.92 o 
   7   2   5       19.80       22.40      1.42 o 
   8   2   5       85.47       77.71      3.02 o 
   9   2   5      258.86      239.70      9.81 o 
  10   2   5      175.66      182.88      5.71 o 
  11   2   5        2.47       11.03      8.86 o 
  -8   3   5        3.12       -8.15      8.15 o 
  -7   3   5        3.93        2.66      7.92 o 
  -6   3   5        0.64        3.85      6.50 o 
  -5   3   5       26.59       30.47      1.67 o 
  -4   3   5       40.25       39.48      1.51 o 
  -3   3   5       58.12       49.40      1.83 o 
  -2   3   5      119.62      110.03      4.68 o 
   0   3   5      319.35      382.77      9.49 o 
   1   3   5      294.14      295.14      8.22 o 
   2   3   5      263.54      238.75      7.66 o 
   3   3   5       94.34      104.83      4.75 o 
   4   3   5      839.58      840.64     14.22 o 
   5   3   5       35.11       18.38      5.60 o 
   6   3   5      188.64      215.73      7.82 o 
   7   3   5      141.93      144.14      5.27 o 
   8   3   5        7.11       11.19      6.48 o 
   9   3   5       66.27       77.38      2.86 o 
  10   3   5       30.96       32.78      1.99 o 
  11   3   5        0.69        0.04      7.78 o 
  -8   4   5        0.15       15.81      8.13 o 
  -7   4   5       15.56       13.52      1.85 o 
  -6   4   5        0.11        6.30      7.05 o 
  -5   4   5      183.43      191.95      6.76 o 
  -4   4   5       37.74       39.38      1.58 o 
  -3   4   5      142.91      124.62      5.14 o 
  -2   4   5       55.46       56.42      2.01 o 
  -1   4   5       50.89       46.07      1.42 o 
   0   4   5      645.67      637.10     12.67 o 
   1   4   5      127.93      114.49      4.18 o 
   2   4   5      296.74      268.17      8.61 o 
   3   4   5      560.28      539.75     11.58 o 
   4   4   5      570.42      592.66     12.53 o 
   5   4   5      383.06      424.27     11.26 o 
   6   4   5        0.20        7.10      4.94 o 
   7   4   5       10.21        6.68      5.65 o 
   8   4   5        7.11        6.32      6.50 o 
   9   4   5      158.73      180.96      7.21 o 
  10   4   5      114.86      102.47      3.73 o 
  11   4   5        4.44       25.97      7.97 o 
  -7   5   5        4.82       20.57      7.87 o 
  -6   5   5       25.99       26.10      1.87 o 
  -5   5   5       25.82       10.82      7.96 o 
  -4   5   5        0.88       10.27      6.20 o 
  -3   5   5      116.82      111.04      3.82 o 
  -2   5   5       22.81       19.28      5.40 o 
  -1   5   5      812.56      839.85     15.63 o 
   0   5   5     3333.13     3474.04     29.54 o 
   1   5   5       41.27       42.20      1.40 o 
   2   5   5      265.63      180.25      8.92 o 
   3   5   5      436.49      373.36     11.87 o 
   4   5   5       17.82        5.40      6.40 o 
   5   5   5      673.06      670.22     14.36 o 
   6   5   5        1.48       -0.62      5.27 o 
   7   5   5       19.34       19.56      1.40 o 
   8   5   5        0.65        9.41      6.32 o 
   9   5   5       21.85       22.26      7.18 o 
  10   5   5       45.47       45.50      2.27 o 
  11   5   5        1.06       -0.52      7.51 o 
  -7   6   5        0.65       -8.26      8.26 o 
  -6   6   5        5.32        8.12      7.94 o 
  -5   6   5       25.20       26.36      2.08 o 
  -4   6   5        9.57       11.19      6.96 o 
  -3   6   5        0.01        0.78      6.38 o 
  -2   6   5        7.49       13.45      6.00 o 
  -1   6   5     1305.47     1338.73     20.66 o 
   0   6   5      584.08      583.74     13.31 o 
   1   6   5       11.57       10.84      5.26 o 
   3   6   5        5.00       -4.99      5.17 o 
   4   6   5        2.51        9.52      5.51 o 
   5   6   5      712.85      717.16     16.08 o 
   6   6   5       41.17       44.52      1.92 o 
   7   6   5      164.79      171.35      6.99 o 
   8   6   5       44.99       49.36      1.74 o 
   9   6   5        8.90       13.75      7.44 o 
  10   6   5       10.92       14.60      8.24 o 
  11   6   5        1.17       -1.55      7.53 o 
  -6   7   5        0.82        8.99      7.67 o 
  -5   7   5        2.05        9.57      7.42 o 
  -4   7   5       42.00       43.07      1.88 o 
  -3   7   5        8.99        2.63      6.73 o 
  -2   7   5       59.76       62.51      2.04 o 
  -1   7   5      389.62      439.08     13.32 o 
   0   7   5       87.75      108.72      4.00 o 
   1   7   5        2.25        9.16      5.28 o 
   2   7   5        2.36        2.06      5.31 o 
   3   7   5        2.58       -1.03      5.52 o 
   5   7   5      184.40      152.76      8.53 o 
   6   7   5       22.05        7.00      6.61 o 
   7   7   5       72.88       77.15      2.97 o 
   8   7   5       14.12       17.91      7.48 o 
   9   7   5       29.91       15.55      8.28 o 
  10   7   5        1.03        5.43      7.90 o 
  11   7   5       13.24       16.63      9.17 o 
  -6   8   5        4.01        5.13      8.38 o 
  -5   8   5        0.57       -3.41      7.97 o 
  -4   8   5        0.03       -5.65      7.55 o 
  -3   8   5       19.51       18.56      1.69 o 
  -2   8   5       26.76       23.93      1.65 o 
  -1   8   5       82.54       90.26      3.27 o 
   0   8   5       41.83       56.22      2.26 o 
   1   8   5        2.56       -5.40      5.40 o 
   2   8   5       14.94       -6.45      6.45 o 
   3   8   5        6.77        2.52      5.81 o 
   5   8   5        0.65       -4.72      6.00 o 
   6   8   5        9.59       12.06      6.68 o 
   7   8   5       10.36       15.42      6.80 o 
   8   8   5        6.58        7.25      1.62 o 
   9   8   5       53.40       57.36      2.06 o 
  10   8   5        0.13       -0.39      7.21 o 
  11   8   5        6.74       13.50      8.56 o 
  -5   9   5        5.57        9.20      7.51 o 
  -4   9   5        5.44        1.69      7.92 o 
  -3   9   5        0.66        1.85      6.75 o 
  -2   9   5       12.87        5.90      6.68 o 
  -1   9   5       10.65       10.05      1.55 o 
   0   9   5       28.82       17.07      6.84 o 
   1   9   5        0.10        3.78      5.52 o 
   3   9   5       10.53       -6.36      6.36 o 
   4   9   5       24.98       -6.93      6.93 o 
   5   9   5       14.97       -0.68      6.61 o 
   6   9   5        3.57        9.08      6.66 o 
   7   9   5       23.61       21.66      1.72 o 
   8   9   5        4.38        2.90      7.42 o 
   9   9   5       33.81       40.86      2.03 o 
  10   9   5        0.52        0.23      7.99 o 
  11   9   5        0.63       13.21      8.42 o 
  -4  10   5        0.10       -2.04      8.31 o 
  -3  10   5        5.91        0.52      7.25 o 
  -2  10   5        1.48       -2.08      7.14 o 
  -1  10   5       25.78       19.35      7.25 o 
   0  10   5       16.47       10.34      6.79 o 
   1  10   5       56.48       53.71      2.17 o 
   2  10   5       27.95       -7.52      7.52 o 
   3  10   5        1.07       -6.61      6.61 o 
   6  10   5        7.63        2.68      6.91 o 
   7  10   5        0.95       -2.65      7.46 o 
   8  10   5        2.98        2.90      7.37 o 
   9  10   5        0.68       -7.53      8.10 o 
  10  10   5        2.42       11.44      8.15 o 
  11  10   5        0.47        4.62      8.61 o 
  -3  11   5        7.22       10.43      8.58 o 
  -2  11   5        2.80        7.62      7.96 o 
  -1  11   5        1.04        8.47      7.53 o 
   0  11   5       29.24       33.13      1.81 o 
   1  11   5       11.37       11.69      1.65 o 
   5  11   5        6.44       -7.16      7.64 o 
   6  11   5        1.02        0.11      7.53 o 
   7  11   5       11.31        5.77      8.31 o 
   8  11   5        3.99        1.78      8.03 o 
   9  11   5        7.32       18.08      8.38 o 
  10  11   5        1.84        9.27      8.42 o 
  -2  12   5        5.53       17.69      8.95 o 
  -1  12   5        0.37        1.83      8.47 o 
   0  12   5       13.30        9.73      7.76 o 
   1  12   5       61.54       72.33      3.50 o 
   2  12   5       24.86       25.62      9.01 o 
   3  12   5        0.34        1.33      7.78 o 
   4  12   5       20.10       -8.54      8.54 o 
   5  12   5        1.24       -7.58      7.58 o 
   6  12   5        3.80       -7.76      8.44 o 
   7  12   5        1.15       -3.02      8.84 o 
   8  12   5        2.90       -9.15      9.15 o 
   9  12   5        8.17       -0.83      8.38 o 
  10  12   5        1.08        3.09      9.18 o 
  -1  13   5        0.05       -7.78      8.28 o 
   0  13   5        3.33       -5.26      7.65 o 
   1  13   5        0.48       15.63      7.78 o 
   2  13   5        0.04        0.32      8.15 o 
   3  13   5       24.57       -8.30      8.97 o 
   4  13   5       13.56       -1.17      9.04 o 
   5  13   5        2.04       -5.17      8.49 o 
   6  13   5        2.00       -3.98      8.24 o 
   7  13   5       18.74       -3.11     10.09 o 
   8  13   5        3.52        1.42      8.97 o 
   9  13   5        3.02       17.01      9.09 o 
   1  14   5       30.86       40.10      2.29 o 
   2  14   5        9.70        6.04      8.42 o 
   3  14   5       12.16       -1.63      9.11 o 
   4  14   5        8.17       -2.56      9.29 o 
   5  14   5       34.20        1.03     10.70 o 
   6  14   5        0.34        9.87      9.04 o 
   8  14   5        3.21       11.63      9.36 o 
  -2 -12   6        0.36       -8.63      8.63 o 
  -1 -12   6        1.87       -2.81      8.76 o 
  -5 -11   6        0.13        7.64      9.22 o 
  -4 -11   6        0.06        5.45      7.96 o 
  -3 -11   6       21.91       21.21      2.04 o 
  -2 -11   6        1.63        3.69      7.76 o 
  -1 -11   6       17.35       16.68      9.01 o 
   0 -11   6        0.05       -0.39      8.31 o 
   1 -11   6        1.82       11.53      8.13 o 
   2 -11   6        7.54        9.63      8.15 o 
  -6 -10   6        0.25       -2.68      8.56 o 
  -5 -10   6        2.52        0.18      8.33 o 
  -4 -10   6       14.80        5.90      8.56 o 
  -3 -10   6        0.54       -7.05      8.03 o 
  -2 -10   6        0.50        7.81      7.55 o 
  -1 -10   6        2.21       -5.59      7.44 o 
   0 -10   6        0.39        1.10      7.53 o 
   1 -10   6        1.19        2.93      7.10 o 
   2 -10   6        1.85       -2.56      7.62 o 
   3 -10   6        8.81        2.31      8.42 o 
  -7  -9   6        1.25       -7.80      8.53 o 
  -6  -9   6        1.14       -8.37      8.37 o 
  -5  -9   6        0.33       -0.76      7.96 o 
  -4  -9   6       15.74        7.83      8.12 o 
  -3  -9   6        1.24        9.08      7.05 o 
  -2  -9   6       29.14       30.91      1.85 o 
  -1  -9   6       12.17       14.05      7.07 o 
   0  -9   6      172.32      171.90      7.26 o 
   1  -9   6       69.13       59.00      2.13 o 
   2  -9   6        0.02       -4.12      7.16 o 
   3  -9   6       10.19       12.54      7.92 o 
   4  -9   6        0.31        6.39      7.94 o 
   5  -9   6       16.44       14.92      2.04 o 
  -7  -8   6        1.99        4.19      7.51 o 
  -6  -8   6        0.17        5.59      7.81 o 
  -5  -8   6        0.88       -0.30      7.23 o 
  -4  -8   6        0.04        3.02      6.36 o 
  -3  -8   6       17.52       15.21      1.67 o 
  -2  -8   6       64.85       75.48      2.99 o 
  -1  -8   6      129.76      132.89      4.78 o 
   0  -8   6      399.60      407.11     15.25 o 
   1  -8   6        0.39        0.30      6.91 o 
   2  -8   6        3.27       -1.92      6.84 o 
   3  -8   6        0.72       -5.67      7.05 o 
   4  -8   6       14.27       23.61      9.04 o 
   5  -8   6       58.17       67.31      2.77 o 
   6  -8   6        2.68       13.46      8.03 o 
  -8  -7   6        0.02        3.20      7.58 o 
  -7  -7   6        2.38        7.73      7.76 o 
  -6  -7   6        4.51       13.64      7.30 o 
  -5  -7   6       37.71       31.15      1.85 o 
  -4  -7   6       11.23       10.32      6.98 o 
  -3  -7   6        1.48       -0.92      6.23 o 
  -2  -7   6       23.28       21.82      1.60 o 
  -1  -7   6      123.76      115.27      3.74 o 
   0  -7   6        2.99        6.89      6.80 o 
   1  -7   6       30.45       23.33      7.66 o 
   2  -7   6       85.81       99.02      3.57 o 
   3  -7   6       42.87       51.71      1.92 o 
   4  -7   6       41.61       41.04      1.92 o 
   5  -7   6       14.54        5.68      8.51 o 
   6  -7   6        2.85        8.33      7.74 o 
   7  -7   6        2.51       10.78      8.22 o 
  -8  -6   6        0.00        0.05      8.08 o 
  -7  -6   6        7.40        5.91      7.30 o 
  -6  -6   6       15.18       20.61      7.25 o 
  -5  -6   6       27.39       19.04      7.34 o 
  -4  -6   6       16.76       10.29      6.24 o 
  -3  -6   6        0.82        4.14      6.11 o 
  -2  -6   6        2.10        5.97      5.97 o 
  -1  -6   6        8.68        7.26      6.36 o 
   0  -6   6      280.01      251.29      9.96 o 
   1  -6   6      101.87      107.83      4.14 o 
   2  -6   6        5.98       11.46      6.70 o 
   3  -6   6        6.12        9.86      6.64 o 
   4  -6   6       81.10       76.45      3.18 o 
   5  -6   6        4.99       -1.92      7.09 o 
   6  -6   6        1.78        0.76      7.90 o 
   7  -6   6        5.02       13.04      7.48 o 
  -8  -5   6        1.02       -8.31      8.31 o 
  -7  -5   6        1.50       -5.49      7.55 o 
  -6  -5   6        0.02        4.85      6.82 o 
  -5  -5   6        5.47        2.63      6.70 o 
  -4  -5   6       45.83       48.97      1.67 o 
  -3  -5   6       29.31       31.07      1.46 o 
  -2  -5   6        6.19        1.62      5.74 o 
  -1  -5   6       34.09       31.08      1.51 o 
   0  -5   6       29.58       18.09      5.85 o 
   1  -5   6       23.40       22.10      1.35 o 
   2  -5   6      207.56      198.63      8.67 o 
   3  -5   6      122.70      115.19      4.91 o 
   4  -5   6      141.20      108.39      4.68 o 
   5  -5   6        5.99        9.54      6.16 o 
   6  -5   6        8.70       17.26      7.44 o 
   7  -5   6        1.58        4.00      7.55 o 
   8  -5   6        1.20        2.20      8.08 o 
  -8  -4   6        5.85       -4.99      8.21 o 
  -7  -4   6       14.30       -0.30      7.32 o 
  -6  -4   6        5.30        3.55      6.91 o 
  -5  -4   6        3.38        3.53      6.16 o 
  -4  -4   6        1.55       -1.12      5.56 o 
  -3  -4   6       35.81       33.26      1.42 o 
  -2  -4   6       67.11       75.75      2.72 o 
  -1  -4   6       41.07       35.10      1.42 o 
   0  -4   6        4.57        7.09      4.88 o 
   1  -4   6       16.73       17.02      5.22 o 
   2  -4   6       13.99       16.96      1.28 o 
   3  -4   6       24.59       29.08      1.42 o 
   4  -4   6      259.87      282.51     11.10 o 
   5  -4   6       22.75       19.42      6.72 o 
   6  -4   6       54.35       57.77      2.19 o 
   7  -4   6        0.10        8.19      7.07 o 
   8  -4   6       10.20       11.78      8.21 o 
   9  -4   6        0.49       -2.26      8.21 o 
  -8  -3   6        0.15       -4.46      7.97 o 
  -7  -3   6       16.90       12.95      7.51 o 
  -6  -3   6        0.07        1.86      1.47 o 
  -5  -3   6        7.55       19.43      5.84 o 
  -4  -3   6       19.24       17.25      5.99 o 
  -3  -3   6        5.14        3.39      5.03 o 
  -2  -3   6       96.60      106.82      3.81 o 
  -1  -3   6       15.55       15.05      5.45 o 
   0  -3   6       48.24       50.37      1.51 o 
   1  -3   6       24.36       21.85      1.21 o 
   2  -3   6       41.96       33.04      1.35 o 
   3  -3   6      207.65      243.79      9.35 o 
   4  -3   6       32.93       35.22      1.58 o 
   5  -3   6        2.79       -3.04      5.58 o 
   6  -3   6       36.21       37.40      1.69 o 
   7  -3   6        0.62       -6.32      7.14 o 
   8  -3   6       10.82       25.49      7.58 o 
   9  -3   6        2.42       -6.32      7.76 o 
  -8  -2   6       16.48       19.50      7.90 o 
  -7  -2   6       13.58       16.59      7.87 o 
  -6  -2   6        1.23        0.89      6.15 o 
  -5  -2   6        2.26        4.56      6.34 o 
  -4  -2   6       21.82       21.74      1.37 o 
  -3  -2   6       71.40       69.33      2.45 o 
  -2  -2   6        6.09        2.97      5.12 o 
  -1  -2   6       43.39       41.16      1.37 o 
   0  -2   6       71.41       65.99      2.44 o 
   1  -2   6      131.57      138.40      5.14 o 
   2  -2   6        0.14       -2.38      4.83 o 
   3  -2   6      639.77      697.28     14.35 o 
   4  -2   6        4.66        3.39      1.17 o 
   5  -2   6      223.79      178.94      6.93 o 
   6  -2   6       57.17       53.30      1.72 o 
   7  -2   6      281.18      270.14     11.26 o 
   8  -2   6      115.58      116.94      4.14 o 
   9  -2   6       13.91        9.17      8.01 o 
  10  -2   6        3.96       15.67      8.01 o 
  -8  -1   6       13.25        4.88      8.38 o 
  -7  -1   6       35.27       34.96      1.95 o 
  -6  -1   6        1.10       11.70      6.39 o 
  -5  -1   6        0.09       -4.58      6.09 o 
  -4  -1   6       31.00       27.10      1.40 o 
  -3  -1   6      128.63      127.09      4.93 o 
  -2  -1   6       67.59       72.42      2.74 o 
  -1  -1   6       39.95       35.51      1.37 o 
   0  -1   6      137.95      148.81      5.79 o 
   1  -1   6       36.23       54.54      2.35 o 
   2  -1   6       86.29       79.07      3.18 o 
   3  -1   6      602.48      613.25     13.20 o 
   4  -1   6       11.17       12.75      5.49 o 
   5  -1   6      115.08      100.36      4.23 o 
   6  -1   6      107.42      113.25      4.75 o 
   7  -1   6      539.38      553.23     16.24 o 
   8  -1   6      180.86      154.96      5.43 o 
   9  -1   6       72.24       70.36      2.33 o 
  10  -1   6        0.05        3.87      8.26 o 
  -8   0   6       39.47       40.26      2.19 o 
  -7   0   6       31.33       29.37      1.97 o 
  -6   0   6       22.82       22.54      1.65 o 
  -5   0   6        0.27       -2.29      5.75 o 
  -4   0   6      212.26      212.58      8.19 o 
  -3   0   6        4.96        8.10      5.01 o 
  -2   0   6      174.17      177.33      7.48 o 
  -1   0   6        2.13        8.05      5.43 o 
   0   0   6       66.97       63.08      2.05 o 
   1   0   6      419.79      377.89      9.90 o 
   2   0   6      116.58      116.52      4.52 o 
   3   0   6      114.72      113.06      4.56 o 
   4   0   6      239.20      250.58      9.11 o 
   5   0   6        0.01       -2.31      4.87 o 
   6   0   6       98.91       98.29      3.65 o 
   7   0   6      357.72      374.16     13.70 o 
   8   0   6      138.85      124.95      4.25 o 
   9   0   6       28.13       28.69      1.92 o 
  10   0   6        5.33        8.97      8.37 o 
  -8   1   6       56.19       53.68      2.33 o 
  -7   1   6      142.16      139.43      4.98 o 
  -6   1   6        0.23       -6.68      6.68 o 
  -5   1   6        2.16        4.46      6.84 o 
  -4   1   6      292.43      273.86     10.48 o 
  -3   1   6      696.25      658.37     14.90 o 
  -2   1   6       49.60       50.51      1.48 o 
  -1   1   6        3.68       -0.07      5.61 o 
   0   1   6      265.75      253.31      8.82 o 
   1   1   6      111.79      127.84      4.82 o 
   2   1   6       12.15       14.11      4.78 o 
   4   1   6      102.29       83.71      3.11 o 
   5   1   6      262.15      243.90      8.40 o 
   6   1   6        3.29        3.85      5.49 o 
   7   1   6      209.73      218.07      7.76 o 
   8   1   6      158.07      146.35      4.47 o 
   9   1   6        1.97       12.84      7.35 o 
  10   1   6        6.58        8.83      8.72 o 
  11   1   6        5.29        5.10      8.42 o 
  -8   2   6       28.86       30.84      2.17 o 
  -7   2   6       10.13        6.04      7.83 o 
  -6   2   6        6.45        7.74      6.50 o 
  -5   2   6      206.36      207.85      7.46 o 
  -4   2   6      129.90      118.08      4.41 o 
  -3   2   6      150.09      163.23      6.83 o 
  -2   2   6       78.36       86.31      2.97 o 
  -1   2   6       25.73       10.86      5.51 o 
   0   2   6      683.31      752.66     13.67 o 
   1   2   6      331.04      340.08      9.40 o 
   2   2   6      162.25      133.63      5.22 o 
   3   2   6       32.57       36.27      1.74 o 
   4   2   6        3.71       -1.01      5.54 o 
   5   2   6       35.61       34.44      1.35 o 
   6   2   6      381.48      373.13     11.86 o 
   7   2   6        0.38        1.63      5.83 o 
   8   2   6       27.63       25.51      1.67 o 
   9   2   6        9.10        7.10      7.41 o 
  10   2   6      116.88      111.20      4.80 o 
  11   2   6        1.58       -8.13      8.13 o 
  -8   3   6        0.17       -5.04      8.86 o 
  -7   3   6        0.43       -0.89      7.83 o 
  -6   3   6        0.67       -7.34      7.34 o 
  -5   3   6      210.20      186.53      7.21 o 
  -4   3   6      375.15      403.07     13.59 o 
  -3   3   6       19.68       21.87      1.37 o 
  -2   3   6       84.97       83.56      3.66 o 
  -1   3   6        4.96       -3.48      5.17 o 
   0   3   6      246.39      321.20      9.86 o 
   1   3   6      547.68      557.08     11.93 o 
   2   3   6        7.49        1.99      5.01 o 
   3   3   6        9.87        9.86      1.21 o 
   4   3   6      354.70      369.95     10.79 o 
   5   3   6      182.98      233.54      8.73 o 
   6   3   6       42.28       51.62      1.56 o 
   7   3   6      175.94      202.15      8.42 o 
   8   3   6       49.07       66.99      3.18 o 
   9   3   6       17.29       19.40      7.60 o 
  10   3   6        0.57       -4.90      7.73 o 
  11   3   6       38.64       41.96      2.15 o 
  -7   4   6       12.14       10.66      7.96 o 
  -6   4   6        0.77        0.23      7.65 o 
  -5   4   6      384.58      385.46     14.39 o 
  -4   4   6      360.09      348.60     13.50 o 
  -3   4   6       97.30       94.89      3.65 o 
  -2   4   6        2.93       -5.03      5.03 o 
  -1   4   6       48.52       47.54      1.90 o 
   0   4   6      147.90      156.47      6.25 o 
   2   4   6      145.82      152.72      5.65 o 
   3   4   6      160.69      152.48      6.23 o 
   4   4   6      112.83      117.69      4.34 o 
   5   4   6      295.34      308.56     10.56 o 
   6   4   6       50.80       67.68      2.24 o 
   7   4   6       26.05       31.68      1.62 o 
   8   4   6        6.96       23.69      6.77 o 
   9   4   6       13.62       18.38      7.44 o 
  10   4   6       70.16       74.16      3.50 o 
  11   4   6        0.69       -3.11      7.85 o 
  -7   5   6        0.07        5.51      7.85 o 
  -6   5   6        0.11        0.05      7.44 o 
  -5   5   6      105.90      109.40      5.19 o 
  -4   5   6       32.26       33.08      1.76 o 
  -3   5   6       37.27       32.80      1.55 o 
  -2   5   6       85.26       82.87      2.84 o 
  -1   5   6      241.93      255.10      9.98 o 
   0   5   6       15.68       23.52      1.31 o 
   1   5   6      254.62      281.99      9.56 o 
   2   5   6      249.10      252.05      8.54 o 
   3   5   6      256.43      257.62      9.33 o 
   4   5   6      118.14      109.99      4.43 o 
   5   5   6        8.64       15.52      5.45 o 
   6   5   6        6.48       16.59      5.75 o 
   7   5   6       24.09       19.28      6.38 o 
   8   5   6       46.47       41.30      1.72 o 
   9   5   6       23.77       19.27      7.64 o 
  10   5   6        0.06        1.15      7.55 o 
  11   5   6        0.18        1.14      7.94 o 
  -6   6   6        4.26        4.87      8.15 o 
  -5   6   6        8.46       23.16      7.87 o 
  -4   6   6       25.25       12.26      8.17 o 
  -3   6   6       17.79       12.77      7.37 o 
  -2   6   6        1.69       -0.91      6.07 o 
  -1   6   6        0.79       -5.81      5.81 o 
   0   6   6      635.25      631.64     14.53 o 
   1   6   6       44.51       49.94      1.46 o 
   2   6   6       45.09       41.22      1.55 o 
   3   6   6        0.09        0.05      5.13 o 
   4   6   6      252.62      297.02     10.50 o 
   5   6   6      116.85      134.44      4.70 o 
   6   6   6       35.63       44.62      1.88 o 
   7   6   6       62.34       75.31      3.31 o 
   8   6   6       14.83       10.05      7.05 o 
   9   6   6        0.01       -2.22      6.91 o 
  10   6   6        9.98        7.18      7.50 o 
  11   6   6        0.07        2.66      7.81 o 
  -6   7   6        0.22       13.34      7.74 o 
  -5   7   6        0.15       -6.78      8.12 o 
  -4   7   6       76.01       64.32      2.63 o 
  -3   7   6       33.44       46.46      1.79 o 
  -2   7   6      151.96      166.94      5.96 o 
  -1   7   6       41.41       42.75      1.60 o 
   0   7   6        3.27       -5.72      5.72 o 
   1   7   6       48.91       47.67      2.04 o 
   2   7   6       15.81       16.59      5.67 o 
   3   7   6      121.50      120.56      4.52 o 
   4   7   6      143.41      173.32      6.64 o 
   5   7   6       35.49       51.76      1.79 o 
   6   7   6        1.69       -0.27      5.67 o 
   7   7   6       70.37       72.43      2.84 o 
   8   7   6       27.38       29.58      1.72 o 
   9   7   6       41.94       44.15      1.95 o 
  10   7   6       32.67       32.80      1.95 o 
  11   7   6        4.73       -0.32      8.45 o 
  -5   8   6       28.17        7.41      9.27 o 
  -4   8   6        2.74       -7.51      7.85 o 
  -3   8   6        3.31        5.42      7.09 o 
  -2   8   6       42.93       48.78      1.87 o 
  -1   8   6       15.68       14.51      7.00 o 
   0   8   6      477.38      477.15     14.51 o 
   1   8   6       15.85       14.16      6.24 o 
   2   8   6       27.98       17.09      6.57 o 
   3   8   6       73.65       66.97      3.22 o 
   4   8   6        4.22       -1.65      6.48 o 
   5   8   6        2.01        6.78      6.36 o 
   6   8   6        0.47        1.42      6.23 o 
   7   8   6       48.19       58.16      2.81 o 
   8   8   6       18.25       19.54      1.72 o 
   9   8   6       26.62       25.21      1.87 o 
  10   8   6        7.24       -1.03      8.49 o 
  11   8   6        0.76        0.82      8.86 o 
  -5   9   6        7.67       -1.14      8.56 o 
  -4   9   6        0.09       -0.98      7.94 o 
  -3   9   6        3.16        6.45      7.90 o 
  -2   9   6       31.66       30.88      1.83 o 
  -1   9   6      133.48      143.27      6.14 o 
   0   9   6       18.41       18.87      1.60 o 
   1   9   6       10.55        7.48      6.87 o 
   2   9   6       57.53       54.79      2.35 o 
   3   9   6      405.42      308.38     14.73 o 
   4   9   6        0.00        2.88      6.61 o 
   5   9   6        4.27        7.07      6.98 o 
   6   9   6        0.04        0.53      6.89 o 
   7   9   6       56.97       58.38      1.97 o 
   8   9   6       94.05      102.33      3.84 o 
   9   9   6        2.28        0.83      7.92 o 
  10   9   6        0.01       13.14      7.76 o 
  11   9   6        0.00        5.61      8.35 o 
  -4  10   6        1.56        3.25      7.71 o 
  -3  10   6        1.37        2.56      7.44 o 
  -2  10   6        0.38        2.52      7.46 o 
  -1  10   6        3.16       -5.42      7.19 o 
   0  10   6        1.78        9.88      6.41 o 
   1  10   6       63.08       64.83      2.49 o 
   2  10   6      202.54      166.56      9.01 o 
   3  10   6       36.91       26.35      2.03 o 
   4  10   6       75.41       62.52      3.16 o 
   5  10   6       34.32       33.90      1.85 o 
   6  10   6       18.85       12.61      7.76 o 
   7  10   6        1.69        5.79      7.53 o 
   8  10   6       45.58       50.29      2.13 o 
   9  10   6        0.23        4.97      7.67 o 
  10  10   6        1.99        0.78      8.49 o 
  11  10   6        0.26       -8.92      8.92 o 
  -3  11   6       11.43       17.67      8.95 o 
  -2  11   6       37.52       49.04      2.22 o 
  -1  11   6        2.06        6.43      7.65 o 
   0  11   6       11.96        5.44      8.19 o 
   1  11   6        2.45       -6.77      6.77 o 
   4  11   6       60.28       33.98      3.02 o 
   5  11   6        3.72        8.61      7.66 o 
   6  11   6        9.72       18.47      7.82 o 
   7  11   6       32.58       36.28      2.04 o 
   8  11   6        1.04       -3.13      8.77 o 
   9  11   6        0.38       -8.60      8.60 o 
  10  11   6        1.05        5.13      8.77 o 
  -2  12   6       11.38        9.33      9.11 o 
  -1  12   6       24.68       27.93      2.06 o 
   0  12   6        1.79        6.45      7.28 o 
   1  12   6        0.01       -2.22      7.35 o 
   4  12   6        1.55       -4.64      8.38 o 
   5  12   6        2.51        0.62      8.44 o 
   6  12   6        9.69        9.93      9.24 o 
   7  12   6        3.74        1.40      8.44 o 
   8  12   6        4.82       18.26      8.28 o 
   9  12   6        7.85       -5.88      9.47 o 
  10  12   6        1.99       -0.39      9.06 o 
   0  13   6        2.00        2.15      7.85 o 
   1  13   6        3.50       -4.55      8.06 o 
   2  13   6        1.19       -7.26      8.13 o 
   3  13   6        0.78        8.61      8.28 o 
   5  13   6        1.25       -0.78      9.22 o 
   6  13   6       28.12       27.27     10.39 o 
   7  13   6       93.15       86.94      4.87 o 
   8  13   6        7.89       20.80      9.29 o 
   9  13   6        0.04        9.27      8.95 o 
   1  14   6        1.87        2.34      8.56 o 
   2  14   6       41.83       24.70      2.45 o 
   3  14   6        4.63        6.23      8.97 o 
   4  14   6       23.92        6.56     10.07 o 
   6  14   6       48.11       30.08      3.78 o 
   7  14   6       13.00        6.34     10.64 o 
   8  14   6        0.16       -3.27      9.11 o 
  -3 -11   7       10.43       -1.46      9.20 o 
  -2 -11   7        0.52        5.04      8.19 o 
  -1 -11   7        5.00       -3.32      8.29 o 
   0 -11   7        5.74        2.26      8.22 o 
  -5 -10   7        0.20       15.13      7.80 o 
  -4 -10   7        2.19        0.67      8.37 o 
  -3 -10   7        2.66        2.70      7.96 o 
  -2 -10   7        1.16       -8.29      8.29 o 
  -1 -10   7        7.58        2.43      8.79 o 
   0 -10   7        0.08       -8.13      8.13 o 
   1 -10   7        1.61       10.03      7.83 o 
   2 -10   7        0.23       11.51      8.15 o 
   3 -10   7        3.99        9.79      8.58 o 
  -6  -9   7        5.53        2.82      8.26 o 
  -5  -9   7       10.70       18.97      7.57 o 
  -4  -9   7        7.95       13.07      7.48 o 
  -3  -9   7        8.30        4.10      7.92 o 
  -2  -9   7       72.19       79.69      2.35 o 
  -1  -9   7       39.62       42.34      2.03 o 
   0  -9   7        3.08       10.94      7.44 o 
   1  -9   7        0.73        3.91      7.28 o 
   2  -9   7        0.07       -3.43      7.44 o 
   3  -9   7       31.39       29.77      2.08 o 
   4  -9   7       13.42       11.19      8.58 o 
  -7  -8   7        0.04        0.48      8.05 o 
  -6  -8   7       19.00       11.40      8.65 o 
  -5  -8   7        4.63        4.85      1.78 o 
  -4  -8   7       12.31        7.23      7.60 o 
  -3  -8   7        4.75        0.57      6.98 o 
  -2  -8   7        0.84        3.13      6.68 o 
  -1  -8   7       86.71       77.43      2.95 o 
   0  -8   7        6.73        1.56      7.21 o 
   1  -8   7        2.17        3.37      7.48 o 
   2  -8   7       19.66       14.51      8.37 o 
   3  -8   7       85.85       68.29      2.67 o 
   4  -8   7      147.12      131.71      5.30 o 
   5  -8   7       15.98       14.97      9.13 o 
  -7  -7   7        2.76       -0.69      7.48 o 
  -6  -7   7       18.53       18.53      8.70 o 
  -5  -7   7        0.25        4.92      7.73 o 
  -4  -7   7       22.98       22.33      1.71 o 
  -3  -7   7        1.02       -4.32      6.80 o 
  -2  -7   7       12.90        6.36      7.14 o 
  -1  -7   7       36.99       37.35      1.94 o 
   0  -7   7       27.62       30.45      1.81 o 
   1  -7   7      119.53      121.51      4.55 o 
   2  -7   7        7.06        2.43      7.25 o 
   3  -7   7      164.27      138.12      5.66 o 
   4  -7   7      108.57       91.56      4.04 o 
   5  -7   7        5.04        6.59      7.76 o 
   6  -7   7        1.56       -4.80      8.10 o 
  -7  -6   7        1.43        1.65      7.97 o 
  -6  -6   7       36.61       28.87      8.63 o 
  -5  -6   7       88.13       79.81      2.15 o 
  -4  -6   7        3.23        2.72      6.87 o 
  -3  -6   7        0.52       -3.87      6.73 o 
  -2  -6   7      136.99      148.23      5.21 o 
  -1  -6   7       89.50       93.85      3.64 o 
   0  -6   7      115.16      120.02      4.11 o 
   1  -6   7      560.32      532.80     15.69 o 
   2  -6   7       23.71       25.17      1.63 o 
   3  -6   7      576.69      486.58     16.12 o 
   4  -6   7       45.22       44.40      1.94 o 
   5  -6   7        7.05       17.30      6.91 o 
   6  -6   7       35.61       27.63      8.53 o 
   7  -6   7        1.27        7.00      7.69 o 
  -8  -5   7        0.00        0.96      7.58 o 
  -7  -5   7       16.55        5.76      7.96 o 
  -6  -5   7        0.14        1.51      7.18 o 
  -5  -5   7       61.42       62.66      2.45 o 
  -4  -5   7       14.16       17.43      7.09 o 
  -3  -5   7        0.77       -2.58      6.23 o 
  -2  -5   7       40.86       40.89      1.74 o 
  -1  -5   7        3.90       13.98      5.77 o 
   0  -5   7      587.57      565.18     15.37 o 
   1  -5   7       26.29       26.74      1.49 o 
   2  -5   7        0.13        4.12      6.29 o 
   3  -5   7       36.40       40.03      1.67 o 
   4  -5   7      253.78      240.12      9.21 o 
   5  -5   7       33.61       37.20      1.81 o 
   6  -5   7        0.11       -5.24      7.46 o 
   7  -5   7       12.68       11.21      7.83 o 
   8  -5   7        5.52       -1.67      8.15 o 
  -8  -4   7        1.33       13.27      7.90 o 
  -7  -4   7        7.40       11.07      7.66 o 
  -6  -4   7       12.44       14.48      7.03 o 
  -5  -4   7        6.72        2.34      6.98 o 
  -4  -4   7        2.09        1.74      6.29 o 
  -3  -4   7        2.82        4.05      6.02 o 
  -2  -4   7       42.20       42.77      1.60 o 
  -1  -4   7      312.46      306.15     11.52 o 
   0  -4   7       64.66       59.50      2.36 o 
   1  -4   7        0.39       -5.24      5.24 o 
   2  -4   7        0.69       -2.74      5.51 o 
   3  -4   7      131.75      132.08      4.80 o 
   4  -4   7       20.18       16.17      6.68 o 
   5  -4   7        1.08        4.44      6.43 o 
   6  -4   7       20.82       16.04      1.67 o 
   7  -4   7        1.43        1.19      7.71 o 
   8  -4   7        8.60        1.10      7.83 o 
  -8  -3   7        0.01        2.22      8.12 o 
  -7  -3   7        2.45       -7.64      7.64 o 
  -6  -3   7        0.11        7.03      6.48 o 
  -5  -3   7        1.44       -0.92      6.62 o 
  -4  -3   7        0.74       -5.49      5.83 o 
  -3  -3   7        0.76        5.36      5.40 o 
  -2  -3   7       44.40       44.87      1.60 o 
  -1  -3   7       79.52       76.47      2.33 o 
   0  -3   7       57.42       69.64      2.72 o 
   1  -3   7        0.21        0.73      4.62 o 
   2  -3   7        0.44        3.59      4.90 o 
   3  -3   7       31.29       30.93      1.40 o 
   4  -3   7       37.20       36.05      1.49 o 
   5  -3   7       15.87       22.01      1.55 o 
   6  -3   7      115.99      128.85      4.69 o 
   7  -3   7        0.14       -2.42      7.02 o 
   8  -3   7        7.94       18.72      8.08 o 
   9  -3   7        2.64        3.77      7.80 o 
  -8  -2   7        0.52        1.21      8.38 o 
  -7  -2   7        0.21        4.62      7.96 o 
  -6  -2   7        3.37        1.24      7.60 o 
  -5  -2   7        8.74        8.28      6.20 o 
  -4  -2   7        0.03        1.05      6.22 o 
  -3  -2   7       24.22       21.30      1.39 o 
  -2  -2   7        2.57        0.62      5.26 o 
  -1  -2   7        0.68        0.34      4.96 o 
   0  -2   7       24.31       12.95      5.40 o 
   1  -2   7        0.04       -5.17      5.17 o 
   2  -2   7       98.57      125.07      4.25 o 
   3  -2   7        1.91       -2.97      4.92 o 
   4  -2   7       11.61        4.25      5.63 o 
   5  -2   7       86.78       82.30      3.20 o 
   6  -2   7      254.31      261.40     10.24 o 
   7  -2   7       14.43       15.79      7.12 o 
   8  -2   7        6.89       11.08      7.14 o 
   9  -2   7       14.07        1.60      7.73 o 
  -8  -1   7        3.81        5.43      7.76 o 
  -7  -1   7       39.72       36.26      2.01 o 
  -6  -1   7       26.61       28.23      1.78 o 
  -5  -1   7       20.60        9.97      6.79 o 
  -4  -1   7       76.47       77.26      2.51 o 
  -3  -1   7      358.43      344.96     12.35 o 
  -2  -1   7       12.75        8.30      5.06 o 
  -1  -1   7       12.79        8.47      4.92 o 
   0  -1   7      273.99      260.41      9.31 o 
   1  -1   7     1071.41     1092.09     17.36 o 
   2  -1   7       19.16       23.52      1.24 o 
   3  -1   7       31.65       34.15      1.31 o 
   4  -1   7       65.44       68.19      2.63 o 
   5  -1   7       64.52       63.78      2.15 o 
   6  -1   7      138.65      132.84      4.66 o 
   7  -1   7       14.88       10.28      1.67 o 
   8  -1   7       82.78       88.70      2.56 o 
   9  -1   7       31.48       25.16      8.24 o 
  10  -1   7        8.83        7.89      8.76 o 
  -8   0   7       31.57       28.14      2.22 o 
  -7   0   7       47.31       44.17      2.13 o 
  -6   0   7        0.02        0.28      7.37 o 
  -5   0   7        5.65       -3.48      6.93 o 
  -4   0   7       27.40       20.73      1.53 o 
  -3   0   7       90.33       94.24      3.50 o 
  -2   0   7      156.80      161.67      5.52 o 
  -1   0   7        0.03       -2.13      4.71 o 
   0   0   7       16.17       18.81      1.19 o 
   1   0   7      369.53      343.73     10.27 o 
   2   0   7      796.38      805.34     14.84 o 
   3   0   7       12.62       16.18      1.21 o 
   4   0   7      348.52      337.98     10.82 o 
   5   0   7       48.56       47.45      1.46 o 
   6   0   7      120.95      131.96      4.80 o 
   7   0   7      912.40      861.17     19.83 o 
   8   0   7       43.15       46.50      1.94 o 
   9   0   7       11.13        9.73      8.26 o 
  10   0   7       53.54       55.23      2.27 o 
  -8   1   7        8.89       14.48      9.02 o 
  -7   1   7        9.27        3.77      8.17 o 
  -6   1   7       17.48       15.65      1.74 o 
  -5   1   7       21.14       20.82      6.80 o 
  -4   1   7      514.47      531.02     15.96 o 
  -3   1   7      171.23      180.17      7.07 o 
  -2   1   7      267.39      285.27     10.32 o 
  -1   1   7        3.22       -2.70      5.10 o 
   0   1   7      161.91      180.66      6.77 o 
   1   1   7      245.25      251.50      9.22 o 
   2   1   7      404.01      428.54     11.32 o 
   3   1   7       23.90       28.27      1.62 o 
   4   1   7        0.60       -4.99      4.99 o 
   5   1   7      378.42      374.00     11.50 o 
   6   1   7       19.06       15.49      6.70 o 
   7   1   7      403.33      408.94     13.85 o 
   8   1   7       68.56       68.23      2.24 o 
   9   1   7        9.53        8.33      7.53 o 
  10   1   7      147.83      164.95      5.85 o 
  11   1   7       69.30       82.47      3.23 o 
  -7   2   7        0.90        3.68      7.74 o 
  -6   2   7        9.52       22.24      7.25 o 
  -5   2   7        3.24        3.64      7.25 o 
  -4   2   7      337.39      341.46     13.62 o 
  -3   2   7        0.03        3.18      5.72 o 
  -2   2   7      377.90      352.68     11.82 o 
  -1   2   7       37.92       46.63      1.37 o 
   0   2   7       29.00       31.77      1.35 o 
   1   2   7      308.00      343.81     10.35 o 
   2   2   7      782.36      790.17     14.61 o 
   3   2   7      153.84      158.19      6.27 o 
   4   2   7       22.86       23.84      1.26 o 
   5   2   7      116.19      128.89      5.05 o 
   6   2   7      143.15      151.99      5.71 o 
   7   2   7        3.70        8.33      6.73 o 
   8   2   7       39.36       33.28      1.78 o 
   9   2   7       16.74       20.43      1.78 o 
  10   2   7       56.12       59.69      2.24 o 
  11   2   7       21.91       21.39      9.10 o 
  -7   3   7        4.36        9.36      8.53 o 
  -6   3   7        6.17       -2.13      7.89 o 
  -5   3   7        2.19        5.15      6.52 o 
  -4   3   7      194.55      207.05      7.65 o 
  -3   3   7       97.26       96.84      3.75 o 
  -2   3   7       14.40       16.13      5.44 o 
  -1   3   7        0.02       -4.96      4.96 o 
   0   3   7      362.27      414.26     11.38 o 
   1   3   7      558.45      540.83     12.46 o 
   2   3   7      481.77      468.39     11.71 o 
   3   3   7        0.82       -0.12      4.92 o 
   4   3   7        2.13        3.84      4.97 o 
   5   3   7       95.36       85.24      3.08 o 
   6   3   7      448.07      466.01     13.51 o 
   7   3   7        4.76        6.64      6.00 o 
   8   3   7        4.61        2.63      6.75 o 
   9   3   7        6.56        6.54      6.84 o 
  10   3   7       52.22       54.66      2.13 o 
  11   3   7        1.69       -5.90      8.17 o 
  -7   4   7        4.62        3.91      8.13 o 
  -6   4   7        0.83        3.96      7.19 o 
  -5   4   7       10.46        4.41      7.90 o 
  -4   4   7        8.50        8.90      6.73 o 
  -3   4   7        1.02       -1.07      6.15 o 
  -2   4   7       34.46       29.48      1.42 o 
  -1   4   7       68.08       80.16      3.31 o 
   0   4   7       32.57       44.41      1.40 o 
   1   4   7       44.59       51.47      1.85 o 
   2   4   7      509.78      528.65     12.36 o 
   3   4   7      214.49      233.23      8.95 o 
   4   4   7       47.94       50.92      1.85 o 
   5   4   7       48.22       55.08      2.47 o 
   6   4   7      193.68      224.16      8.49 o 
   7   4   7      102.08       92.93      3.45 o 
   8   4   7       45.96       41.47      1.74 o 
   9   4   7       44.45       44.15      1.88 o 
  10   4   7        2.14       -5.93      7.74 o 
  11   4   7        3.06       -1.55      8.05 o 
  -6   5   7        1.02        9.40      7.42 o 
  -5   5   7        2.79        0.59      7.26 o 
  -4   5   7        0.93       15.56      6.82 o 
  -3   5   7       17.86       15.42      1.53 o 
  -2   5   7       28.12       36.99      1.51 o 
  -1   5   7       19.80       16.86      6.00 o 
   0   5   7       19.46       14.30      5.42 o 
   1   5   7       33.27       29.44      1.31 o 
   2   5   7      114.49      110.75      4.04 o 
   3   5   7       31.22       35.84      1.55 o 
   4   5   7       41.78       47.34      1.42 o 
   5   5   7       27.61       27.54      1.39 o 
   6   5   7       40.53       40.41      1.55 o 
   7   5   7       14.20       15.86      1.47 o 
   8   5   7       46.32       45.79      1.79 o 
   9   5   7        2.82       -0.85      7.46 o 
  10   5   7        3.16       15.67      7.25 o 
  11   5   7        7.93        7.07      8.33 o 
  -6   6   7        0.06        8.12      7.30 o 
  -5   6   7       35.73       30.75      2.01 o 
  -4   6   7        8.38       16.77      7.82 o 
  -3   6   7      117.43      126.24      4.87 o 
  -2   6   7       27.72       41.45      1.65 o 
  -1   6   7       10.72       11.94      1.37 o 
   0   6   7        3.36        0.09      5.52 o 
   1   6   7      116.74      134.13      4.34 o 
   2   6   7       47.83       49.64      1.88 o 
   3   6   7       15.80       15.38      1.26 o 
   4   6   7      116.91      132.86      4.82 o 
   5   6   7      148.59      150.98      5.73 o 
   6   6   7      166.91      174.90      7.56 o 
   7   6   7       66.58       69.96      1.83 o 
   8   6   7       58.49       71.12      2.86 o 
   9   6   7        1.81        5.86      7.37 o 
  10   6   7       47.36       48.40      2.11 o 
  11   6   7        0.03        4.33      8.05 o 
  -5   7   7       20.82       19.90      8.88 o 
  -4   7   7        1.82        5.51      7.92 o 
  -3   7   7       42.76       41.20      1.88 o 
  -2   7   7       62.44       59.47      1.90 o 
  -1   7   7       67.73       67.44      2.47 o 
   0   7   7      160.40      158.93      5.91 o 
   1   7   7        1.66        7.05      5.72 o 
   2   7   7       45.90       45.55      1.58 o 
   3   7   7       20.51       12.68      6.18 o 
   4   7   7      201.46      195.71      7.84 o 
   5   7   7      115.41      125.08      5.28 o 
   6   7   7       14.51       19.82      6.70 o 
   7   7   7       41.90       51.00      1.81 o 
   8   7   7       14.83       -4.87      7.57 o 
   9   7   7       38.62       43.30      1.95 o 
  10   7   7       41.73       49.18      2.13 o 
  11   7   7        4.95       11.60      8.95 o 
  -5   8   7        8.75       12.40      8.13 o 
  -4   8   7        2.00       10.19      7.44 o 
  -3   8   7        0.12        1.46      7.02 o 
  -2   8   7        0.38        2.70      6.75 o 
  -1   8   7       78.59      109.25      3.43 o 
   0   8   7      313.12      330.37     12.91 o 
   1   8   7        1.73        1.72      6.13 o 
   2   8   7        1.16       10.28      6.02 o 
   3   8   7      154.11      154.28      7.60 o 
   4   8   7       27.56       33.97      1.69 o 
   5   8   7       16.91       18.53      1.56 o 
   6   8   7        0.73       -4.55      6.94 o 
   7   8   7        0.13        1.63      7.09 o 
   8   8   7       36.69       37.79      1.92 o 
   9   8   7        3.24        8.53      8.17 o 
  10   8   7       15.39        3.87      8.60 o 
  11   8   7        0.31        1.83      8.68 o 
  -4   9   7        0.40       -5.99      8.22 o 
  -3   9   7        3.75       14.00      7.48 o 
  -2   9   7        0.02       -2.56      7.26 o 
  -1   9   7      249.28      286.39     11.15 o 
   0   9   7      386.21      387.41     14.16 o 
   1   9   7        0.81        8.79      6.62 o 
   2   9   7       38.84       35.71      1.79 o 
   3   9   7       82.51       65.33      2.58 o 
   4   9   7       28.24       13.36      7.85 o 
   5   9   7      232.42      229.12     10.54 o 
   6   9   7        1.80        9.41      7.16 o 
   7   9   7        7.14       12.93      6.98 o 
   8   9   7       32.28       27.41      8.37 o 
   9   9   7       19.88       15.35      8.56 o 
  10   9   7        3.46       -3.61      8.95 o 
  11   9   7        1.03       -0.37      8.83 o 
  -3  10   7        0.35       -7.85      7.85 o 
  -2  10   7        0.72       -8.12      8.12 o 
  -1  10   7       69.08       67.16      2.19 o 
   0  10   7       61.04       57.08      2.04 o 
   1  10   7       27.75       29.22      1.78 o 
   2  10   7       57.18       55.71      2.45 o 
   3  10   7      304.65      211.44     13.79 o 
   4  10   7       88.67       75.97      4.62 o 
   5  10   7       30.54       25.39      1.94 o 
   6  10   7       12.62        8.42      7.37 o 
   7  10   7       55.07       57.68      2.17 o 
   8  10   7        0.35       -8.29      8.29 o 
   9  10   7        3.16        9.08      8.31 o 
  10  10   7        0.13       -8.49      8.49 o 
  11  10   7        0.43        6.46      8.83 o 
  -2  11   7        5.06       19.13      8.65 o 
  -1  11   7        9.59       15.60      7.55 o 
   0  11   7        0.00       -3.39      8.06 o 
   1  11   7        1.65        0.07      6.75 o 
   2  11   7        0.61        3.11      8.01 o 
   3  11   7        0.65        0.69      8.21 o 
   4  11   7       12.18       15.52      8.19 o 
   5  11   7        0.51       11.38      7.87 o 
   6  11   7        0.74       -6.41      7.74 o 
   7  11   7        0.08        3.02      7.67 o 
   8  11   7       37.03       45.13      2.24 o 
   9  11   7       23.29       21.28      2.13 o 
  10  11   7        0.01       -5.93      8.51 o 
  -1  12   7        4.97       13.71      8.05 o 
   0  12   7        0.04       -0.75      8.49 o 
   1  12   7        5.36        4.01      7.57 o 
   2  12   7        0.79        5.42      7.78 o 
   3  12   7        9.89       -1.26      8.51 o 
   4  12   7        0.59        3.21      8.26 o 
   5  12   7        0.00        1.08      8.65 o 
   6  12   7       19.64       15.90      9.88 o 
   7  12   7        0.32        6.13      8.21 o 
   8  12   7        0.14       -5.12      8.99 o 
   9  12   7        3.25        1.39      8.92 o 
  10  12   7        1.84        5.47      9.38 o 
   0  13   7        4.60        5.61      8.17 o 
   1  13   7        3.44        1.71      8.22 o 
   2  13   7        6.75        3.84      8.31 o 
   4  13   7       42.93        8.19     10.93 o 
   5  13   7        7.22       -1.63      8.47 o 
   6  13   7        2.64        4.97      8.84 o 
   7  13   7        4.06       -7.41      8.99 o 
   8  13   7        2.34       -1.23      9.34 o 
   9  13   7        0.11       -3.57      9.89 o 
   2  14   7        4.53        3.45      8.45 o 
   3  14   7        0.09       -8.92      8.92 o 
   4  14   7        5.47        3.87      9.96 o 
   5  14   7        4.30       -5.42      9.73 o 
   6  14   7        0.13       11.14      8.61 o 
   7  14   7        7.28       18.45      9.75 o 
  -3 -10   8        7.11        3.55      8.83 o 
  -2 -10   8        0.26        2.86      8.40 o 
  -1 -10   8        1.61       -6.57      8.08 o 
   0 -10   8       14.05        7.82      8.40 o 
   1 -10   8        3.64        9.70      8.72 o 
  -5  -9   8        0.65        9.72      8.35 o 
  -4  -9   8        5.45        3.96      8.47 o 
  -3  -9   8        3.93       11.01      7.67 o 
  -2  -9   8       10.71       19.52      7.87 o 
  -1  -9   8       16.37       16.47      1.90 o 
   0  -9   8       13.03        1.28      8.31 o 
   1  -9   8       23.36       16.79      8.62 o 
   2  -9   8        6.47        7.23      8.90 o 
   3  -9   8        0.00       -0.55      8.15 o 
  -6  -8   8        0.03       -2.24      8.63 o 
  -5  -8   8        2.09        3.80      7.96 o 
  -4  -8   8        4.21        4.62      7.57 o 
  -3  -8   8       10.49        7.55      7.98 o 
  -2  -8   8        0.71       15.17      7.14 o 
  -1  -8   8       14.62       13.93      8.30 o 
   0  -8   8        0.33        3.73      6.87 o 
   1  -8   8        1.35        8.58      7.23 o 
   2  -8   8       24.65       24.28      8.67 o 
   3  -8   8        0.33       -0.46      7.62 o 
   4  -8   8        4.72       16.87      8.67 o 
   5  -8   8       24.67       24.35      9.40 o 
  -6  -7   8        0.60        7.18      8.17 o 
  -5  -7   8        3.32        7.69      7.58 o 
  -4  -7   8        9.74       10.55      1.74 o 
  -3  -7   8        8.22       19.95      7.99 o 
  -2  -7   8        1.68       -7.53      7.53 o 
  -1  -7   8        6.12       -3.16      7.14 o 
   0  -7   8      113.51      109.30      4.27 o 
   1  -7   8       43.06       39.71      1.87 o 
   2  -7   8       33.98       33.86      1.85 o 
   3  -7   8        4.33       -1.58      7.71 o 
   4  -7   8       13.73       16.16      8.61 o 
   5  -7   8       12.77       16.86      7.74 o 
   6  -7   8        0.38       -5.15      8.19 o 
  -7  -6   8        2.82        3.87      7.87 o 
  -6  -6   8        0.29       -0.30      8.45 o 
  -5  -6   8        3.27       -5.29      7.26 o 
  -4  -6   8        9.92       14.69      7.35 o 
  -3  -6   8        0.01       -0.09      7.37 o 
  -2  -6   8       25.21       27.52      1.72 o 
  -1  -6   8        1.26       -5.22      6.84 o 
   0  -6   8      558.45      549.19     17.03 o 
   1  -6   8       15.19       26.15      7.28 o 
   2  -6   8       37.98       34.34      1.79 o 
   3  -6   8       89.95       75.34      3.11 o 
   4  -6   8        0.84        0.69      7.44 o 
   5  -6   8       55.55       52.95      2.10 o 
   6  -6   8        0.08       -7.62      7.62 o 
   7  -6   8        9.82       12.13      8.74 o 
  -7  -5   8        0.30       -2.84      7.96 o 
  -6  -5   8        7.88        2.75      8.17 o 
  -5  -5   8        0.21       -1.62      7.65 o 
  -4  -5   8        0.90       -4.16      6.78 o 
  -3  -5   8        0.27       -3.09      6.32 o 
  -2  -5   8       71.98       74.03      2.52 o 
  -1  -5   8      117.19      122.00      4.25 o 
   0  -5   8      588.77      561.36     16.48 o 
   1  -5   8       17.22       13.66      7.21 o 
   2  -5   8       12.47        2.70      6.93 o 
   3  -5   8       28.71       23.84      1.67 o 
   4  -5   8       13.40        8.21      7.14 o 
   5  -5   8       13.98       11.03      7.57 o 
   6  -5   8       14.56        9.95      7.90 o 
   7  -5   8        0.01       -8.03      8.03 o 
  -7  -4   8        1.03       -2.18      7.96 o 
  -6  -4   8        0.48        9.31      6.89 o 
  -5  -4   8       29.25       29.14      1.87 o 
  -4  -4   8        0.04       -6.46      6.46 o 
  -3  -4   8        0.46       -5.04      6.55 o 
  -2  -4   8        3.20       -1.56      6.04 o 
  -1  -4   8      169.84      159.47      6.16 o 
   0  -4   8       36.99       33.14      1.60 o 
   1  -4   8        1.43        5.01      5.97 o 
   2  -4   8       13.01        6.57      6.34 o 
   3  -4   8       34.28       22.55      7.36 o 
   4  -4   8       23.71       20.43      1.63 o 
   5  -4   8      137.81      144.44      5.03 o 
   6  -4   8       14.54       15.52      7.28 o 
   7  -4   8        1.45        4.49      7.35 o 
   8  -4   8        9.95        7.16      8.19 o 
  -7  -3   8        0.43       -8.06      8.06 o 
  -6  -3   8        1.61        4.08      7.80 o 
  -5  -3   8       13.71       18.62      7.11 o 
  -4  -3   8       12.86       10.71      7.02 o 
  -3  -3   8        0.30       -4.40      6.52 o 
  -2  -3   8       33.56       34.29      1.56 o 
  -1  -3   8        6.29        4.19      5.77 o 
   0  -3   8       80.21       86.65      3.45 o 
   1  -3   8       47.81       52.14      1.55 o 
   2  -3   8       24.54       26.06      1.44 o 
   3  -3   8        2.84        1.63      5.88 o 
   4  -3   8       61.42       41.91      1.65 o 
   5  -3   8       56.49       64.14      2.52 o 
   6  -3   8       53.82       36.34      8.28 o 
   7  -3   8       48.77       34.26      8.33 o 
   8  -3   8        0.06       -0.02      7.44 o 
   9  -3   8       21.33       15.33     10.07 o 
  -7  -2   8        0.18       -3.82      7.51 o 
  -6  -2   8        1.27        2.08      7.55 o 
  -5  -2   8       18.84       20.32      1.69 o 
  -4  -2   8        1.02       -2.13      6.41 o 
  -3  -2   8       18.42       13.23      6.77 o 
  -2  -2   8        3.29        6.20      5.86 o 
  -1  -2   8       30.07       31.54      1.55 o 
   0  -2   8      122.37      116.33      4.95 o 
   1  -2   8      131.11      121.45      4.55 o 
   2  -2   8       43.17       55.43      1.51 o 
   3  -2   8        2.89        3.64      5.40 o 
   4  -2   8       31.62       29.51      1.46 o 
   5  -2   8       18.20       14.67      6.59 o 
   6  -2   8       55.90       61.26      2.90 o 
   7  -2   8        5.31       17.81      7.89 o 
   8  -2   8       55.00       53.43      2.06 o 
   9  -2   8       28.75       20.82      9.10 o 
  -7  -1   8        0.81       -1.78      7.19 o 
  -6  -1   8        2.89        3.84      1.71 o 
  -5  -1   8        1.03        9.86      6.34 o 
  -4  -1   8        4.44        3.84      6.89 o 
  -3  -1   8       95.26       82.75      3.70 o 
  -2  -1   8        2.91        3.85      5.84 o 
  -1  -1   8       28.05       27.18      1.39 o 
   0  -1   8       33.10       32.25      1.35 o 
   1  -1   8      156.67      154.72      4.72 o 
   2  -1   8       21.49       18.83      5.88 o 
   3  -1   8       50.97       54.44      2.13 o 
   4  -1   8      117.82      141.25      4.66 o 
   5  -1   8        3.57        5.29      5.84 o 
   6  -1   8        0.02       -2.65      6.39 o 
   7  -1   8        6.68        5.61      6.96 o 
   8  -1   8       35.20       29.92      8.85 o 
   9  -1   8       20.24       16.50      8.03 o 
  10  -1   8        7.42       18.97      8.72 o 
  -7   0   8        1.17       -5.49      7.53 o 
  -6   0   8       10.66       12.18      7.58 o 
  -5   0   8       22.06       22.47      1.72 o 
  -4   0   8        0.00       10.67      6.70 o 
  -3   0   8       38.69       41.47      1.71 o 
  -2   0   8      111.48      123.20      4.41 o 
  -1   0   8       83.46       86.64      2.88 o 
   0   0   8        1.85       -5.08      5.08 o 
   1   0   8       19.40       19.06      5.86 o 
   2   0   8       46.20       47.90      2.10 o 
   3   0   8      221.94      257.32      9.18 o 
   4   0   8       67.49       60.44      1.81 o 
   5   0   8        3.36        6.98      5.77 o 
   6   0   8        6.11        2.77      6.18 o 
   7   0   8        7.95       12.81      6.94 o 
   8   0   8        0.24       -4.58      7.05 o 
   9   0   8       29.62       37.96      1.99 o 
  10   0   8        0.05       -3.07      8.76 o 
  -7   1   8        0.08        6.43      7.39 o 
  -6   1   8        0.06       -6.36      7.14 o 
  -5   1   8        1.39        4.00      6.68 o 
  -4   1   8      269.95      279.09      9.19 o 
  -3   1   8        0.88        0.73      6.32 o 
  -2   1   8       67.46       73.57      2.12 o 
  -1   1   8        8.18        6.91      5.26 o 
   0   1   8      111.16      109.51      4.18 o 
   1   1   8        6.83        8.56      4.87 o 
   2   1   8       36.24       36.48      1.35 o 
   3   1   8      224.35      257.44      9.66 o 
   4   1   8        1.20       -3.46      5.42 o 
   5   1   8       62.74       58.66      1.99 o 
   6   1   8       37.59       40.83      1.60 o 
   7   1   8       91.38       82.99      3.63 o 
   8   1   8       37.45       38.25      1.90 o 
   9   1   8       17.85       15.92      8.35 o 
  10   1   8        8.81        3.46      8.72 o 
  -7   2   8       29.57       34.91      2.20 o 
  -6   2   8        6.63       16.55      7.44 o 
  -5   2   8        1.14       -2.95      7.12 o 
  -4   2   8      257.03      259.50      8.92 o 
  -3   2   8      356.88      354.18     13.54 o 
  -2   2   8       61.74       60.88      1.97 o 
  -1   2   8        5.49        4.58      5.03 o 
   0   2   8       46.11       51.75      2.10 o 
   1   2   8      209.70      230.04      8.34 o 
   2   2   8      369.55      399.80     11.59 o 
   3   2   8      120.51      137.85      4.80 o 
   4   2   8        2.26        3.29      4.94 o 
   5   2   8        7.16       -0.20      5.54 o 
   6   2   8        2.02        3.39      6.23 o 
   7   2   8      860.14      943.61     20.80 o 
   8   2   8      184.67      202.61      8.19 o 
   9   2   8       63.25       65.99      3.27 o 
  10   2   8        0.88       -6.46      8.10 o 
  11   2   8       18.69       31.89      9.57 o 
  -7   3   8       23.24        2.65      9.63 o 
  -6   3   8        1.35       -1.99      7.76 o 
  -5   3   8        4.75       10.28      7.42 o 
  -4   3   8       49.76       48.76      2.56 o 
  -3   3   8      145.31      146.02      6.16 o 
  -2   3   8       98.87       97.25      3.81 o 
  -1   3   8       18.25        7.05      6.09 o 
   0   3   8      190.73      210.31      7.30 o 
   1   3   8       26.56       25.30      1.26 o 
   2   3   8      126.46      127.07      4.41 o 
   3   3   8       37.75       39.97      1.65 o 
   4   3   8        4.12        5.47      5.06 o 
   5   3   8        1.98        0.60      5.29 o 
   6   3   8        6.40       -3.64      6.22 o 
   7   3   8      661.72      733.16     18.40 o 
   8   3   8       89.61       90.67      3.15 o 
   9   3   8       89.48       89.65      4.04 o 
  10   3   8        0.65        5.49      7.34 o 
  11   3   8        0.90       -3.29      8.47 o 
  -6   4   8        3.20       13.85      7.65 o 
  -5   4   8        7.56       -0.60      8.15 o 
  -4   4   8        2.25        9.52      6.78 o 
  -3   4   8       14.39       16.38      1.60 o 
  -2   4   8       10.85        2.45      6.31 o 
  -1   4   8       41.28       45.51      2.06 o 
   0   4   8        0.02       -0.07      4.90 o 
   1   4   8      304.45      286.70     10.54 o 
   2   4   8       14.33       16.41      5.22 o 
   3   4   8       49.41       47.05      1.90 o 
   4   4   8       33.01       34.56      1.37 o 
   5   4   8        5.73        0.02      6.06 o 
   6   4   8       69.26       78.00      2.51 o 
   7   4   8       78.95      106.09      4.25 o 
   8   4   8       40.09       37.17      1.83 o 
   9   4   8        7.20        6.00      7.50 o 
  10   4   8        0.04       -8.19      8.19 o 
  11   4   8        0.02        5.90      7.53 o 
  -6   5   8        0.01       -4.49      8.15 o 
  -5   5   8        1.19       -7.44      7.44 o 
  -4   5   8        5.62        6.02      1.67 o 
  -3   5   8        0.52        0.98      6.48 o 
  -2   5   8       13.42       13.89      6.95 o 
  -1   5   8       66.31       62.39      2.36 o 
   0   5   8       13.60       16.54      5.99 o 
   1   5   8        1.28        4.28      5.15 o 
   2   5   8      181.56      205.58      8.07 o 
   3   5   8       54.46       58.05      1.71 o 
   4   5   8       30.77       34.45      1.44 o 
   5   5   8       64.92       77.91      3.20 o 
   6   5   8      143.54      162.53      5.98 o 
   7   5   8       19.80       18.81      1.58 o 
   8   5   8       59.70       49.90      2.01 o 
   9   5   8        4.88        1.07      7.02 o 
  10   5   8       22.04       20.73      1.94 o 
  11   5   8        0.10       -2.61      8.29 o 
  -5   6   8        0.61       -3.59      8.12 o 
  -4   6   8        3.34        8.19      7.39 o 
  -3   6   8       53.70       55.53      2.74 o 
  -2   6   8        0.78        7.46      6.15 o 
  -1   6   8        6.18        3.16      6.29 o 
   0   6   8        1.14       -5.79      5.91 o 
   1   6   8      123.50      126.73      4.75 o 
   2   6   8       16.71       12.52      5.88 o 
   3   6   8       12.74       21.92      5.76 o 
   4   6   8      206.83      203.79      8.74 o 
   5   6   8       48.23       58.72      2.63 o 
   6   6   8       83.43      102.79      3.20 o 
   7   6   8       76.92       94.89      3.73 o 
   8   6   8       30.51       41.98      1.87 o 
   9   6   8       11.97       20.60      7.96 o 
  10   6   8       13.86        6.22      8.37 o 
  11   6   8        0.77        9.22      7.87 o 
  -5   7   8        6.52        5.20      8.79 o 
  -4   7   8        1.69        0.48      7.28 o 
  -3   7   8        8.24        8.51      7.71 o 
  -2   7   8       13.26        7.03      7.42 o 
  -1   7   8        7.19       -2.98      6.87 o 
   0   7   8       46.45       60.36      2.51 o 
   1   7   8       30.70       24.95      6.75 o 
   2   7   8       35.32       32.80      1.58 o 
   3   7   8        0.01        4.30      6.30 o 
   4   7   8       81.47       87.60      2.99 o 
   5   7   8      127.16      125.25      5.32 o 
   6   7   8       24.26       31.92      1.69 o 
   7   7   8       38.85       44.78      2.20 o 
   8   7   8        5.95        4.53      1.67 o 
   9   7   8        0.02       -4.10      7.71 o 
  10   7   8        1.57       14.99      7.94 o 
  11   7   8        0.01       -6.48      8.28 o 
  -4   8   8        0.05        2.27      8.33 o 
  -3   8   8        0.12       -2.40      7.30 o 
  -2   8   8       22.84       21.96      1.76 o 
  -1   8   8      114.88      111.24      4.16 o 
   0   8   8       93.40       94.83      3.80 o 
   1   8   8       37.48       40.32      1.74 o 
   2   8   8        0.53        8.86      6.06 o 
   3   8   8      249.14      252.06     10.88 o 
   4   8   8        5.45        6.80      7.14 o 
   5   8   8       58.86       67.70      2.88 o 
   6   8   8        3.55        6.73      7.09 o 
   7   8   8       11.96       15.99      7.25 o 
   8   8   8        4.16        0.78      7.35 o 
   9   8   8       17.44       12.97      8.63 o 
  10   8   8        0.17       -0.32      7.99 o 
  11   8   8        0.01       -8.13      8.83 o 
  -4   9   8        0.49       -8.86      8.86 o 
  -3   9   8        1.54        3.62      7.50 o 
  -2   9   8        0.02       -6.07      7.67 o 
  -1   9   8        1.24        8.17      7.18 o 
   0   9   8        1.96        8.97      7.09 o 
   1   9   8        0.72       -4.16      7.32 o 
   2   9   8       51.40       53.97      1.90 o 
   3   9   8      273.67      283.00     12.06 o 
   4   9   8      504.28      504.34     17.50 o 
   5   9   8        0.04        5.06      7.34 o 
   6   9   8        3.32       -0.30      7.14 o 
   7   9   8        0.63       -7.90      7.90 o 
   8   9   8       13.93       13.13      7.85 o 
   9   9   8        7.49        5.81      8.85 o 
  10   9   8        3.41       -9.13      9.13 o 
  11   9   8        2.20       -7.73      9.09 o 
  -3  10   8        2.11        3.41      8.35 o 
  -2  10   8       57.54       67.44      3.00 o 
  -1  10   8       65.60       73.79      2.31 o 
   0  10   8        0.57       -5.04      7.76 o 
   1  10   8        1.22       -3.16      7.03 o 
   2  10   8       10.71       10.20      7.34 o 
   3  10   8      284.87      257.15     13.24 o 
   4  10   8        2.62       11.62      7.57 o 
   5  10   8        7.21       10.32      1.83 o 
   6  10   8        0.14        2.63      7.83 o 
   7  10   8       83.59       79.37      3.38 o 
   8  10   8        2.44       -4.21      8.05 o 
   9  10   8       21.46       28.67      2.17 o 
  10  10   8        5.53       -3.07      8.38 o 
  -2  11   8        0.70        8.68      8.99 o 
  -1  11   8       10.76       12.75      8.24 o 
   0  11   8       13.54        9.47      7.69 o 
   1  11   8       16.40       22.31      1.87 o 
   2  11   8       10.56       16.22      1.88 o 
   3  11   8       62.53       51.36      2.65 o 
   4  11   8       37.84       27.70      2.19 o 
   5  11   8        8.83        5.90      8.53 o 
   6  11   8        0.16       -5.22      8.24 o 
   7  11   8        0.88        2.86      8.54 o 
   8  11   8       84.78       81.94      4.28 o 
   9  11   8        8.46        7.10      8.76 o 
  10  11   8        0.26        4.21      9.18 o 
  -1  12   8       10.41        6.41      8.85 o 
   0  12   8        8.17        8.29      8.72 o 
   1  12   8        2.55        2.33      8.42 o 
   2  12   8       17.96       11.81      9.06 o 
   3  12   8        6.49        4.49      9.15 o 
   4  12   8        2.16       -0.80      8.77 o 
   5  12   8        1.88       -3.29      8.44 o 
   6  12   8       16.94       15.63      9.49 o 
   7  12   8        0.00        0.39      8.54 o 
   8  12   8        1.29        7.57      8.67 o 
   9  12   8        0.06        6.89      9.09 o 
   1  13   8        9.65       15.63      8.44 o 
   2  13   8        0.27        2.36      8.60 o 
   3  13   8       27.88        8.15     10.36 o 
   4  13   8       22.94        7.66     10.53 o 
   5  13   8        2.74       -9.22      9.22 o 
   6  13   8        2.05       -7.71      9.45 o 
   7  13   8        0.84        2.84      8.45 o 
   8  13   8        0.95        3.66      9.27 o 
   3  14   8        2.61        5.51      9.68 o 
   4  14   8        1.20       -9.34      9.34 o 
   5  14   8        0.01        2.36      8.63 o 
   6  14   8        0.14        2.18      9.87 o 
   7  14   8        0.00       -2.93     10.09 o 
  -3  -9   9        9.02        4.71      8.93 o 
  -2  -9   9        0.01        9.84      7.73 o 
  -1  -9   9        1.25       -8.51      8.51 o 
   0  -9   9        8.45       12.74      8.70 o 
   1  -9   9        4.53       -5.88      8.74 o 
   2  -9   9        4.83       11.40      8.56 o 
  -4  -8   9        0.84        6.61      8.03 o 
  -3  -8   9        6.10       -4.17      7.92 o 
  -2  -8   9        0.13        3.84      6.46 o 
  -1  -8   9       18.28       18.24      1.87 o 
   0  -8   9       38.02       41.82      2.03 o 
   1  -8   9        2.55        9.18      7.58 o 
   2  -8   9       25.22       34.11      8.49 o 
   3  -8   9       12.90        7.44      9.27 o 
   4  -8   9       60.83       47.29      2.33 o 
  -5  -7   9        7.48        8.47      8.70 o 
  -4  -7   9        0.02        8.24      7.26 o 
  -3  -7   9        0.13        2.45      7.18 o 
  -2  -7   9        3.96       11.46      7.00 o 
  -1  -7   9       24.94       27.07      1.87 o 
   0  -7   9        1.39        1.08      7.35 o 
   1  -7   9        4.40       -2.70      7.21 o 
   2  -7   9       32.80       20.06      8.39 o 
   3  -7   9        1.84       -1.47      7.34 o 
   4  -7   9       25.94       20.22      8.76 o 
   5  -7   9       75.29       77.06      2.56 o 
  -6  -6   9        7.66       -7.80      8.90 o 
  -5  -6   9        0.00       -2.72      7.41 o 
  -4  -6   9        8.37        5.06      7.64 o 
  -3  -6   9        0.63       -4.56      7.18 o 
  -2  -6   9       11.46        9.79      7.87 o 
  -1  -6   9        3.96        2.36      7.02 o 
   0  -6   9        1.36        6.70      7.18 o 
   1  -6   9       19.83       23.68      7.67 o 
   2  -6   9       37.13       37.47      1.85 o 
   3  -6   9       15.80       16.00      8.15 o 
   4  -6   9       20.44       17.80      8.54 o 
   5  -6   9       20.47       13.20      8.70 o 
   6  -6   9       29.32       21.28      9.10 o 
  -6  -5   9        0.65       -5.51      8.03 o 
  -5  -5   9        0.00       12.61      7.18 o 
  -4  -5   9        6.86       -1.17      7.71 o 
  -3  -5   9        5.29       -1.99      7.25 o 
  -2  -5   9        6.60        8.10      6.61 o 
  -1  -5   9       23.20       23.98      1.71 o 
   0  -5   9       11.33       19.81      6.89 o 
   1  -5   9       25.76       29.28      1.69 o 
   2  -5   9        6.19        1.05      6.75 o 
   3  -5   9        0.18        1.08      6.98 o 
   4  -5   9       32.24       30.22      1.85 o 
   5  -5   9       52.02       45.49      2.01 o 
   6  -5   9        1.01        4.24      7.99 o 
   7  -5   9        0.47       -1.23      7.69 o 
  -6  -4   9        0.55        1.60      7.83 o 
  -5  -4   9        5.21        5.56      7.78 o 
  -4  -4   9       28.02       24.11      1.81 o 
  -3  -4   9        4.89       13.37      7.28 o 
  -2  -4   9       25.49       21.46      7.19 o 
  -1  -4   9        1.44       -5.74      6.71 o 
   0  -4   9        4.42       -6.48      7.21 o 
   1  -4   9      131.29      138.43      5.25 o 
   2  -4   9       18.04       18.55      7.11 o 
   3  -4   9       14.60        9.24      6.59 o 
   4  -4   9       33.94       18.25      7.75 o 
   5  -4   9        1.30        4.23      7.37 o 
   6  -4   9       39.77       28.36      7.89 o 
   7  -4   9        1.61        8.74      7.30 o 
   8  -4   9        2.11        8.63      8.72 o 
  -6  -3   9       14.72        7.41      7.92 o 
  -5  -3   9       38.93       35.57      1.95 o 
  -4  -3   9        2.81       -3.21      7.37 o 
  -3  -3   9       43.14       38.84      1.81 o 
  -2  -3   9      195.34      198.19      6.73 o 
  -1  -3   9        1.31       -0.05      6.29 o 
   0  -3   9       95.51       83.57      2.84 o 
   1  -3   9      186.77      174.77      6.92 o 
   2  -3   9      126.63      137.93      4.38 o 
   3  -3   9      117.74      111.65      4.23 o 
   4  -3   9        3.14        6.39      6.55 o 
   5  -3   9       38.40       43.16      1.81 o 
   6  -3   9        1.52       12.98      6.89 o 
   7  -3   9       60.06       64.51      2.15 o 
   8  -3   9        0.58       -6.43      7.69 o 
  -7  -2   9        9.83       12.74      8.81 o 
  -6  -2   9        0.45        0.96      7.28 o 
  -5  -2   9        6.41       12.93      7.73 o 
  -4  -2   9        0.16        8.67      6.66 o 
  -3  -2   9      105.67      100.41      3.31 o 
  -2  -2   9       64.73       70.19      2.72 o 
  -1  -2   9      135.18      126.66      4.46 o 
   0  -2   9       33.41       30.36      1.56 o 
   1  -2   9       95.96       98.17      3.20 o 
   2  -2   9      193.94      184.57      7.09 o 
   3  -2   9       10.81       15.84      6.18 o 
   4  -2   9        1.95        4.17      5.93 o 
   5  -2   9        0.80       -6.55      6.55 o 
   6  -2   9       21.31       17.16      6.98 o 
   7  -2   9       22.21       20.25      7.83 o 
   8  -2   9       67.02       67.07      3.04 o 
   9  -2   9        1.44       -6.70      8.61 o 
  -7  -1   9        8.56        4.72      8.74 o 
  -6  -1   9        3.10       11.53      7.64 o 
  -5  -1   9        0.09       -6.96      7.39 o 
  -4  -1   9       14.20       11.35      6.96 o 
  -3  -1   9      328.76      336.78     13.65 o 
  -2  -1   9      106.36      118.98      4.14 o 
  -1  -1   9      155.42      159.88      6.09 o 
   0  -1   9        1.32        0.99      5.84 o 
   1  -1   9       24.27       30.75      1.44 o 
   2  -1   9       69.38       86.32      2.93 o 
   3  -1   9      192.33      193.44      7.67 o 
   4  -1   9       53.56       54.58      1.67 o 
   5  -1   9       24.08       27.52      1.58 o 
   6  -1   9       13.23       11.69      7.48 o 
   7  -1   9       29.36       24.87      7.53 o 
   8  -1   9        5.72       -3.25      7.60 o 
   9  -1   9       15.05       21.62      8.31 o 
  -6   0   9        1.26       -6.27      7.92 o 
  -5   0   9       27.89       24.30      8.88 o 
  -4   0   9       51.11       54.27      1.99 o 
  -3   0   9      549.66      531.76     17.17 o 
  -2   0   9       45.41       46.09      1.74 o 
  -1   0   9      114.96      117.37      4.32 o 
   0   0   9       11.41       13.57      5.97 o 
   1   0   9       44.03       48.39      1.58 o 
   2   0   9      332.82      359.73     12.31 o 
   3   0   9        1.12        3.53      5.93 o 
   4   0   9        2.77        1.92      5.74 o 
   5   0   9       20.59       13.71      6.64 o 
   6   0   9      285.93      263.19     10.08 o 
   7   0   9       58.20       64.33      2.51 o 
   8   0   9        3.57       -4.40      7.44 o 
   9   0   9        3.09        5.68      7.69 o 
  10   0   9        8.92       13.75      8.58 o 
  -6   1   9        0.94        0.43      7.37 o 
  -5   1   9        8.67        4.19      8.21 o 
  -4   1   9       19.98       13.29      7.55 o 
  -3   1   9      350.65      355.26     14.39 o 
  -2   1   9       30.76       32.76      1.62 o 
  -1   1   9       14.77       17.25      1.42 o 
   0   1   9       72.80       73.81      3.13 o 
   1   1   9      318.52      348.06     11.90 o 
   2   1   9       76.73       83.84      3.15 o 
   3   1   9       86.48       92.48      3.61 o 
   4   1   9       28.63       26.97      1.42 o 
   5   1   9        2.84       -1.30      6.09 o 
   6   1   9        5.84        5.59      6.91 o 
   7   1   9        5.34        2.24      6.64 o 
   8   1   9       19.54       16.77      7.71 o 
   9   1   9        4.44       -7.85      7.85 o 
  10   1   9        4.38       -4.83      8.42 o 
  -6   2   9        0.62        3.23      7.85 o 
  -5   2   9        1.30        2.49      7.32 o 
  -4   2   9        8.89       16.89      7.25 o 
  -3   2   9       15.35       16.32      1.69 o 
  -2   2   9       12.66        6.15      6.55 o 
  -1   2   9       13.63        6.79      6.41 o 
   0   2   9       24.90       29.03      1.40 o 
   1   2   9        1.19        5.12      5.58 o 
   2   2   9      125.52      134.71      4.61 o 
   3   2   9       48.62       46.72      1.81 o 
   4   2   9        5.54        9.45      5.44 o 
   5   2   9       15.66       18.62      6.06 o 
   6   2   9      179.29      204.46      7.96 o 
   7   2   9      144.84      142.68      5.67 o 
   8   2   9       30.05       33.06      1.85 o 
   9   2   9        4.58        2.49      7.35 o 
  10   2   9        6.02       10.11      7.80 o 
  -6   3   9        2.65        9.54      8.33 o 
  -5   3   9        0.01        0.91      7.00 o 
  -4   3   9       64.36       64.83      2.61 o 
  -3   3   9       22.40       24.50      7.75 o 
  -2   3   9       11.12        3.39      6.84 o 
  -1   3   9       37.75       35.91      1.56 o 
   0   3   9       32.29       33.05      1.46 o 
   1   3   9       35.76       43.16      1.49 o 
   2   3   9       93.45      103.44      3.97 o 
   3   3   9       10.91        9.24      5.68 o 
   4   3   9        5.05        6.98      5.45 o 
   5   3   9       30.56       35.48      1.69 o 
   6   3   9       32.37       47.55      1.74 o 
   7   3   9      578.25      602.44     17.64 o 
   8   3   9       13.43       11.56      6.95 o 
   9   3   9        0.56       -1.71      7.35 o 
  10   3   9        0.14        1.62      7.81 o 
  11   3   9       12.98       16.54      9.56 o 
  -6   4   9        3.10        9.66      7.83 o 
  -5   4   9        1.01       -7.90      7.90 o 
  -4   4   9        0.34        1.86      6.84 o 
  -3   4   9       15.73       15.92      7.32 o 
  -2   4   9      158.93      173.98      5.78 o 
  -1   4   9        5.75        3.45      6.09 o 
   0   4   9        0.07        9.68      5.63 o 
   1   4   9        7.02        5.97      5.90 o 
   2   4   9       24.21       23.86      1.39 o 
   3   4   9        7.28       11.31      5.33 o 
   4   4   9       39.01       40.00      1.51 o 
   5   4   9      110.23      132.80      4.70 o 
   6   4   9       93.85      106.65      3.93 o 
   7   4   9      374.76      392.97     14.71 o 
   8   4   9       36.57       34.11      1.92 o 
   9   4   9        3.77       -2.11      7.35 o 
  10   4   9        0.00       -1.39      7.97 o 
  11   4   9        5.54       14.40      9.02 o 
  -5   5   9        1.51       17.28      7.80 o 
  -4   5   9       12.63       11.26      1.76 o 
  -3   5   9       25.08       24.68      1.78 o 
  -2   5   9       19.21       21.37      1.63 o 
  -1   5   9       64.88       65.46      2.58 o 
   0   5   9       19.54       11.09      6.70 o 
   1   5   9        0.20       -2.58      5.74 o 
   2   5   9       21.49       21.85      1.40 o 
   3   5   9       89.10       99.23      4.27 o 
   4   5   9        4.90       -4.83      6.11 o 
   5   5   9      380.56      386.36     13.70 o 
   6   5   9        0.45       -1.99      6.55 o 
   7   5   9       31.27       34.34      1.83 o 
   8   5   9       18.88       16.11      1.78 o 
   9   5   9       95.47      111.99      5.12 o 
  10   5   9        6.63        2.79      8.28 o 
  11   5   9        6.51       14.05      2.06 o 
  -5   6   9        1.49       -2.33      8.12 o 
  -4   6   9       16.58       21.28      8.44 o 
  -3   6   9        0.18       -7.23      7.23 o 
  -2   6   9        0.04       -1.08      6.84 o 
  -1   6   9        5.38        9.06      6.18 o 
   0   6   9        0.43        0.76      6.57 o 
   1   6   9        4.71        3.41      6.11 o 
   2   6   9      122.34      105.03      3.65 o 
   3   6   9       14.57       18.14      1.46 o 
   4   6   9      107.98      144.34      5.62 o 
   5   6   9       38.52       37.12      1.71 o 
   6   6   9      127.36      152.91      5.51 o 
   7   6   9        0.70       -1.79      7.23 o 
   8   6   9       15.70       17.25      7.83 o 
   9   6   9        1.76        0.50      8.35 o 
  10   6   9       13.86       24.16      8.53 o 
  11   6   9        2.10        1.81      8.67 o 
  -4   7   9        2.26       -6.36      8.40 o 
  -3   7   9        0.80        4.55      7.64 o 
  -2   7   9        2.39       -1.65      7.07 o 
  -1   7   9       11.83       14.41      7.32 o 
   0   7   9       68.74       72.14      2.49 o 
   1   7   9        0.06       -2.95      6.27 o 
   2   7   9       64.52       59.60      2.49 o 
   3   7   9       83.30       77.64      3.45 o 
   4   7   9      655.14      712.93     18.18 o 
   5   7   9       29.28       10.66      7.53 o 
   6   7   9      132.24      166.41      6.76 o 
   7   7   9        3.32       13.02      7.07 o 
   8   7   9        0.20       -4.00      7.16 o 
   9   7   9       91.42      111.10      3.47 o 
  10   7   9        1.94        6.23      7.80 o 
  11   7   9        3.36       -5.84      9.52 o 
  -4   8   9        0.05        1.72      8.42 o 
  -3   8   9        0.02        0.09      7.97 o 
  -2   8   9        1.07        7.25      7.21 o 
  -1   8   9        0.19        2.88      7.26 o 
   0   8   9       40.74       42.27      2.06 o 
   1   8   9       13.64       18.01      7.46 o 
   2   8   9       15.96       15.83      7.27 o 
   3   8   9        0.30        0.78      6.70 o 
   4   8   9      509.35      539.74     16.97 o 
   5   8   9       34.30       37.10      1.92 o 
   6   8   9       35.47       29.42      1.88 o 
   7   8   9        3.02        8.17      7.30 o 
   8   8   9       27.71       29.69      1.92 o 
   9   8   9        6.69        2.45      8.76 o 
  10   8   9        5.49       -3.84      8.72 o 
  11   8   9        5.68       -8.38      9.04 o 
  -3   9   9        3.87       12.95      8.51 o 
  -2   9   9        4.29        5.83      8.15 o 
  -1   9   9        6.91       -3.09      7.76 o 
   0   9   9        9.02       17.58      7.58 o 
   1   9   9        0.00       -3.09      7.02 o 
   2   9   9       24.85       29.99      1.78 o 
   3   9   9       38.20       46.53      1.97 o 
   4   9   9       83.09       96.33      3.72 o 
   5   9   9      154.19      149.18      5.69 o 
   6   9   9       37.40       41.61      2.01 o 
   7   9   9        6.85        2.10      7.53 o 
   8   9   9        5.36        0.16      8.67 o 
   9   9   9       25.96       19.24      2.03 o 
  10   9   9       10.63       18.06      9.24 o 
  -2  10   9        0.29        4.32      7.71 o 
  -1  10   9        0.27        8.33      7.97 o 
   0  10   9       34.27       35.44      2.03 o 
   1  10   9       10.46        8.95      7.80 o 
   2  10   9        4.33        9.43      7.42 o 
   3  10   9        1.03        7.25      7.78 o 
   4  10   9        0.04        4.64      7.60 o 
   5  10   9       32.15       22.31      8.53 o 
   6  10   9        4.96        8.79      8.12 o 
   7  10   9       62.56       72.24      2.90 o 
   8  10   9       14.04       13.66      2.01 o 
   9  10   9        4.61        8.67      9.08 o 
  10  10   9       28.28       28.33     10.45 o 
  -1  11   9       48.48       58.85      2.45 o 
   0  11   9       62.41       57.24      2.29 o 
   1  11   9        0.33       -0.76      7.92 o 
   2  11   9        7.66       11.08      7.74 o 
   3  11   9       19.98       15.21      8.47 o 
   4  11   9        6.61       12.54      9.01 o 
   5  11   9       58.45       57.68      3.27 o 
   6  11   9        6.51       11.19      8.47 o 
   7  11   9        0.21        2.31      8.31 o 
   8  11   9        1.02       -8.90      8.90 o 
   9  11   9       10.68        7.51      9.63 o 
  10  11   9        4.96       11.24      9.57 o 
   0  12   9       28.48       22.19      9.08 o 
   1  12   9        1.75        2.43      8.81 o 
   2  12   9       16.96        5.10      9.11 o 
   3  12   9       18.90       22.45      9.13 o 
   4  12   9        9.79        6.07      9.34 o 
   5  12   9        0.04       -9.11      9.11 o 
   6  12   9        2.21       -4.10      8.54 o 
   7  12   9        0.50       -6.22      9.00 o 
   8  12   9        2.73        9.54      9.31 o 
   9  12   9        9.02       15.75      9.98 o 
   2  13   9        6.38       19.66      8.74 o 
   3  13   9        9.99        9.80      9.91 o 
   4  13   9        1.17       -3.27      9.31 o 
   5  13   9        0.01        5.19      9.16 o 
   6  13   9        1.55       -9.15      9.15 o 
   7  13   9        0.87        4.33      9.64 o 
   8  13   9        0.89       -6.45      9.63 o 
   4  14   9        0.03      -10.57     10.57 o 
   5  14   9        2.98        5.40      9.18 o 
  -2  -8  10        0.10       -0.04      8.06 o 
  -1  -8  10        2.06        5.49      8.05 o 
   0  -8  10        1.14        2.15      7.83 o 
   1  -8  10        8.84        7.83      8.53 o 
   2  -8  10        5.84        4.60      8.60 o 
  -4  -7  10        0.13       -8.53      8.53 o 
  -3  -7  10        1.99       -1.05      8.08 o 
  -2  -7  10        0.45       -7.73      7.73 o 
  -1  -7  10        2.30       -2.50      7.65 o 
   0  -7  10        1.33       12.86      8.05 o 
   1  -7  10        0.19        4.05      7.34 o 
   2  -7  10       25.84       25.21      8.47 o 
   3  -7  10        1.10       10.27      8.10 o 
   4  -7  10        7.15       12.34      8.19 o 
  -4  -6  10        0.38       -8.54      8.54 o 
  -3  -6  10        1.23        1.08      7.71 o 
  -2  -6  10        0.33       -1.42      7.41 o 
  -1  -6  10       19.52       29.06      8.03 o 
   0  -6  10        0.09       -7.78      7.78 o 
   1  -6  10       24.67       22.13      1.83 o 
   2  -6  10        8.61       -4.55      8.01 o 
   3  -6  10        9.22        4.16      7.90 o 
   4  -6  10        0.15        6.70      7.37 o 
   5  -6  10        1.13       -0.92      8.67 o 
  -5  -5  10        3.84       -5.08      7.85 o 
  -4  -5  10        5.35        7.09      6.91 o 
  -3  -5  10       33.56       26.52      9.06 o 
  -2  -5  10       11.39       15.65      7.73 o 
  -1  -5  10       29.10       29.60      1.88 o 
   0  -5  10        7.00        3.23      6.96 o 
   1  -5  10        1.63       -3.45      6.73 o 
   2  -5  10        0.18       -7.35      7.42 o 
   3  -5  10        6.44        6.77      7.76 o 
   4  -5  10        6.94        2.36      6.91 o 
   5  -5  10        1.16        3.25      8.13 o 
   6  -5  10       23.70       19.86      1.99 o 
  -5  -4  10        2.30        9.70      7.85 o 
  -4  -4  10        3.97        3.57      7.55 o 
  -3  -4  10        0.27       -1.72      7.39 o 
  -2  -4  10        0.39       -6.02      7.14 o 
  -1  -4  10        1.91       11.21      6.73 o 
   0  -4  10      124.23      126.87      4.82 o 
   1  -4  10       35.72       34.77      1.83 o 
   2  -4  10       14.58        8.56      6.84 o 
   3  -4  10       57.29       50.81      1.92 o 
   4  -4  10       21.27       16.25      8.22 o 
   5  -4  10       13.26       21.60      7.42 o 
   6  -4  10        5.16       11.79      7.58 o 
   7  -4  10        2.52        1.05      7.89 o 
  -6  -3  10        0.16        1.67      8.24 o 
  -5  -3  10       13.81       14.41      8.35 o 
  -4  -3  10        0.04        3.89      7.10 o 
  -3  -3  10        0.04       -0.69      7.37 o 
  -2  -3  10        4.70       -2.34      6.93 o 
  -1  -3  10       23.50       20.87      1.76 o 
   0  -3  10      679.52      625.25     18.21 o 
   1  -3  10       24.14       21.58      1.69 o 
   2  -3  10       62.10       56.48      3.22 o 
   3  -3  10        1.75       10.25      6.54 o 
   4  -3  10        3.91        6.20      7.18 o 
   5  -3  10       18.81        6.25      8.03 o 
   6  -3  10        3.97        5.43      7.57 o 
   7  -3  10        3.18       -4.49      8.21 o 
   8  -3  10        2.93        2.79      8.13 o 
  -6  -2  10       11.24        1.15      8.35 o 
  -5  -2  10        5.32       -3.11      7.58 o 
  -4  -2  10        5.40        7.32      7.62 o 
  -3  -2  10        1.23       13.41      7.18 o 
  -2  -2  10       44.49       26.99      8.16 o 
  -1  -2  10      153.63      152.62      6.83 o 
   0  -2  10      652.11      645.53     18.16 o 
   1  -2  10       15.51        8.17      6.80 o 
   2  -2  10       12.14        9.15      6.32 o 
   3  -2  10       28.53       26.90      1.67 o 
   4  -2  10        1.52       -2.49      6.75 o 
   5  -2  10       67.63       57.85      2.58 o 
   6  -2  10        0.05       -1.67      7.09 o 
   7  -2  10        2.55        1.97      7.18 o 
   8  -2  10        0.56        0.66      8.28 o 
  -6  -1  10        1.94        8.88      7.58 o 
  -5  -1  10       12.04        9.49      8.30 o 
  -4  -1  10       13.57        9.33      8.17 o 
  -3  -1  10       11.50       16.04      7.87 o 
  -2  -1  10       20.34       16.79      6.96 o 
  -1  -1  10       55.37       67.80      2.51 o 
   0  -1  10       75.94       79.48      2.54 o 
   1  -1  10       21.26       22.42      6.80 o 
   2  -1  10      108.52      103.00      4.14 o 
   3  -1  10        1.72       -0.78      6.25 o 
   4  -1  10        5.41       -4.14      6.66 o 
   5  -1  10      103.60      103.09      3.20 o 
   6  -1  10        1.70       -3.69      6.80 o 
   7  -1  10       22.42       33.88      8.21 o 
   8  -1  10        0.34        3.69      7.90 o 
   9  -1  10        1.87       -8.26      8.26 o 
  -6   0  10       10.04       17.12      8.61 o 
  -5   0  10       11.56       17.64      8.03 o 
  -4   0  10        9.77       11.51      1.71 o 
  -3   0  10       45.01       41.24      1.92 o 
  -2   0  10       24.14       11.99      7.43 o 
  -1   0  10        3.29        8.74      6.16 o 
   0   0  10       21.71       26.27      1.55 o 
   1   0  10       51.61       51.02      2.03 o 
   2   0  10       31.45       33.86      1.55 o 
   3   0  10       18.79       19.91      1.47 o 
   4   0  10        5.28        9.29      6.32 o 
   5   0  10       71.39       67.77      2.63 o 
   6   0  10        0.00        5.54      6.80 o 
   7   0  10       21.82       23.64      8.35 o 
   8   0  10        1.34        3.04      7.55 o 
   9   0  10       51.63       54.76      2.27 o 
  -6   1  10        0.20        5.49      7.42 o 
  -5   1  10        0.28        0.02      7.65 o 
  -4   1  10        2.64        0.99      1.62 o 
  -3   1  10       11.42        6.80      7.50 o 
  -2   1  10       60.75       72.81      2.99 o 
  -1   1  10        3.64        2.52      6.41 o 
   0   1  10        0.47       -6.02      6.02 o 
   1   1  10       59.02       62.95      2.36 o 
   2   1  10        0.01       -4.07      5.65 o 
   3   1  10       15.64       16.82      6.22 o 
   4   1  10       10.55        6.02      6.57 o 
   5   1  10       13.87       11.81      6.86 o 
   6   1  10       53.44       56.78      2.11 o 
   7   1  10        1.34       -7.19      7.19 o 
   8   1  10       40.97       41.02      1.97 o 
   9   1  10       16.20       11.30      7.41 o 
  10   1  10       15.60       12.20      9.17 o 
  -5   2  10        1.31        8.35      7.37 o 
  -4   2  10        0.56        3.77      6.73 o 
  -3   2  10        1.33        3.29      7.18 o 
  -2   2  10       50.79       46.90      1.85 o 
  -1   2  10       71.26       73.57      3.43 o 
   0   2  10       30.08       28.37      1.56 o 
   1   2  10        3.94       10.30      5.83 o 
   2   2  10        1.03       -0.62      5.97 o 
   3   2  10       61.69       61.34      2.12 o 
   4   2  10        1.74       -3.05      6.07 o 
   5   2  10        5.67        7.23      6.68 o 
   6   2  10       13.54       13.71      7.80 o 
   7   2  10       66.36       71.94      3.20 o 
   8   2  10       53.05       48.90      2.04 o 
   9   2  10        5.29        7.73      8.10 o 
  10   2  10       13.58       24.12      9.33 o 
  -5   3  10        2.27       -5.42      7.90 o 
  -4   3  10        0.09       -6.96      6.96 o 
  -3   3  10        4.14        2.93      7.37 o 
  -2   3  10       96.07       92.75      3.61 o 
  -1   3  10        1.23       -2.02      6.34 o 
   0   3  10       55.37       60.44      2.27 o 
   1   3  10       10.23        1.74      6.20 o 
   2   3  10        0.64        0.94      5.75 o 
   3   3  10       19.45       20.94      6.59 o 
   4   3  10       13.20       12.52      6.23 o 
   5   3  10        0.85        1.74      6.25 o 
   6   3  10       42.21       35.70      2.03 o 
   7   3  10       10.56       17.09      7.35 o 
   8   3  10       14.45       17.12      1.76 o 
   9   3  10        7.28        4.14      7.94 o 
  10   3  10        0.04        1.69      8.12 o 
  -5   4  10        0.40       -1.12      8.21 o 
  -4   4  10        5.32        5.10      7.53 o 
  -3   4  10       30.73       34.23      1.90 o 
  -2   4  10        1.38       -4.53      6.45 o 
  -1   4  10        0.74       -3.36      6.13 o 
   0   4  10       10.22        5.83      6.57 o 
   1   4  10        2.44       -1.40      6.11 o 
   2   4  10      136.86      135.20      5.46 o 
   3   4  10       88.45       93.56      3.63 o 
   4   4  10       13.20       12.31      6.39 o 
   5   4  10        0.12       -2.74      6.59 o 
   6   4  10       92.18       88.27      3.29 o 
   7   4  10       84.66       76.33      3.00 o 
   8   4  10       21.25       19.59      8.67 o 
   9   4  10        9.08       13.16      7.58 o 
  10   4  10        0.30       -6.15      8.54 o 
  -4   5  10        8.14        8.47      7.89 o 
  -3   5  10       27.45       27.04      7.80 o 
  -2   5  10        1.12        8.51      7.10 o 
  -1   5  10       32.48       19.44      7.41 o 
   0   5  10       23.65       22.38      7.21 o 
   1   5  10      144.11      157.37      5.64 o 
   2   5  10      217.28      230.73      9.29 o 
   3   5  10       15.11       15.22      6.71 o 
   4   5  10       23.35       20.47      7.39 o 
   5   5  10       39.47       46.54      2.20 o 
   6   5  10        0.81        1.26      7.12 o 
   7   5  10      321.99      333.67     14.45 o 
   8   5  10       62.26       73.98      3.79 o 
   9   5  10       43.40       43.78      2.11 o 
  10   5  10        1.65       -1.49      8.03 o 
  -4   6  10        0.57       -2.08      8.53 o 
  -3   6  10        0.21        4.10      7.67 o 
  -2   6  10        6.97       -2.49      7.64 o 
  -1   6  10        9.95       12.17      7.23 o 
   0   6  10        2.10       13.29      6.62 o 
   1   6  10      112.17      119.07      4.13 o 
   2   6  10       15.28       21.51      7.14 o 
   3   6  10       24.88       20.71      7.71 o 
   4   6  10        8.10       22.65      6.89 o 
   5   6  10       18.69       18.99      1.79 o 
   6   6  10        6.85        8.65      7.42 o 
   7   6  10      172.25      188.30      8.40 o 
   8   6  10       41.43       51.40      2.43 o 
   9   6  10       41.36       49.25      2.58 o 
  10   6  10        0.55       -2.06      7.90 o 
  -3   7  10        7.84        0.60      8.03 o 
  -2   7  10        0.54       -5.59      7.85 o 
  -1   7  10        7.63       11.83      7.21 o 
   0   7  10       51.28       53.56      1.95 o 
   1   7  10        4.09       11.76      6.75 o 
   2   7  10        0.01       -3.07      6.73 o 
   3   7  10       49.49       39.31      2.35 o 
   4   7  10      203.06      129.46      9.51 o 
   5   7  10        6.62        8.26      7.58 o 
   6   7  10        5.17       -0.99      7.67 o 
   7   7  10       32.44       32.48      2.04 o 
   8   7  10        4.89       11.62      7.78 o 
   9   7  10        2.12       -2.06      8.38 o 
  10   7  10        1.08       -4.64      8.29 o 
  -3   8  10        0.05       -5.22      7.48 o 
  -2   8  10        0.51       -6.66      7.67 o 
  -1   8  10        7.59       12.58      7.66 o 
   0   8  10       25.14       30.86      8.39 o 
   1   8  10       11.88       15.03      7.16 o 
   2   8  10        0.09        9.24      7.07 o 
   3   8  10        6.62       13.04      7.09 o 
   6   8  10       15.28       -8.17      8.17 o 
   7   8  10        2.01        9.93      7.58 o 
   8   8  10       14.53       13.96      8.53 o 
   9   8  10        4.83        1.78      8.24 o 
  10   8  10        0.00       -0.50      8.05 o 
  -2   9  10        0.03       -5.40      8.35 o 
  -1   9  10        3.31        4.67      7.76 o 
   0   9  10        1.71       -7.35      7.87 o 
   1   9  10        0.36       -2.91      7.44 o 
   2   9  10       22.88       12.19      7.98 o 
   3   9  10       30.99       18.80      2.04 o 
   4   9  10        0.01       -5.84      7.53 o 
   5   9  10        5.16       -2.50      7.67 o 
   7   9  10       29.21        8.63      9.42 o 
   8   9  10        0.28       -4.44      8.22 o 
   9   9  10        1.60        2.86      8.53 o 
  10   9  10        0.01       -5.24      9.09 o 
  -1  10  10       26.76       14.25      9.95 o 
   0  10  10       15.16       20.75      8.49 o 
   1  10  10        2.23        5.91      7.42 o 
   2  10  10        0.09       13.69      7.60 o 
   3  10  10        0.10       -7.94      7.94 o 
   4  10  10        0.28       -7.41      8.56 o 
   5  10  10        0.75       -8.60      8.60 o 
   6  10  10        3.17       -8.76      8.76 o 
   8  10  10        5.28        5.06      9.11 o 
   9  10  10       17.42        3.29      9.81 o 
  10  10  10        0.06        0.23      9.13 o 
   0  11  10       22.40        7.53      9.34 o 
   1  11  10        8.15       10.91      1.94 o 
   2  11  10        0.27       -1.17      8.42 o 
   3  11  10        0.78       -0.21      8.08 o 
   4  11  10       14.49       -9.25      9.25 o 
   5  11  10        0.18        1.39      8.44 o 
   6  11  10        7.79       -9.34      9.34 o 
   7  11  10        1.18        1.53      9.06 o 
   8  11  10        0.24        8.83      9.06 o 
   9  11  10        2.80       13.60      9.06 o 
   1  12  10        0.81       10.75      8.38 o 
   2  12  10       11.60       17.05      8.88 o 
   3  12  10        1.13        5.59      8.84 o 
   4  12  10       21.81      -10.76     10.76 o 
   5  12  10       15.95       -2.33      9.95 o 
   6  12  10        0.34       -8.99      8.99 o 
   7  12  10        0.04       19.16      9.27 o 
   8  12  10        0.74        9.82      9.40 o 
   3  13  10        1.58       12.25      9.45 o 
   4  13  10        2.60        7.80      9.98 o 
   5  13  10        3.25       -9.98      9.98 o 
   6  13  10        4.46      -10.30     10.30 o 
   7  13  10        0.09       -3.13      9.40 o 
  -2  -7  11        0.74       -1.12      8.53 o 
  -1  -7  11        1.27        3.75      1.88 o 
   0  -7  11        0.34        3.32      8.06 o 
   1  -7  11        2.18       -3.34      8.13 o 
   2  -7  11        2.71       20.28      8.10 o 
  -3  -6  11        2.69        7.94      8.42 o 
  -2  -6  11        7.58        8.88      8.65 o 
  -1  -6  11        3.60        1.10      7.92 o 
   0  -6  11        3.02       -0.48      7.74 o 
   1  -6  11        0.49        6.30      7.87 o 
   2  -6  11       30.98       32.60      2.03 o 
   3  -6  11        1.15        3.09      7.34 o 
   4  -6  11        1.78       -1.53      8.77 o 
  -4  -5  11        0.48       -4.58      8.24 o 
  -3  -5  11        1.10        7.02      7.90 o 
  -2  -5  11       25.63       27.04      1.99 o 
  -1  -5  11       25.16       25.05      1.97 o 
   0  -5  11        0.52       -0.91      7.41 o 
   1  -5  11        0.00        0.48      7.09 o 
   2  -5  11        0.72       -3.71      7.97 o 
   3  -5  11       32.56       30.43      1.97 o 
   4  -5  11        8.45       14.96      8.61 o 
   5  -5  11       14.55       15.83      1.94 o 
  -4  -4  11        0.08       -0.12      7.60 o 
  -3  -4  11        0.26        6.73      7.60 o 
  -2  -4  11       61.01       57.90      2.20 o 
  -1  -4  11       41.27       46.11      2.04 o 
   0  -4  11        6.43       16.36      7.39 o 
   1  -4  11        8.94       11.21      7.42 o 
   2  -4  11        0.67        8.40      7.09 o 
   3  -4  11       12.99       15.31      7.60 o 
   4  -4  11       26.17       26.95      8.65 o 
   5  -4  11        0.28        3.48      7.09 o 
   6  -4  11        4.88        9.80      7.74 o 
  -4  -3  11        0.32       -5.31      8.03 o 
  -3  -3  11       24.69       18.85      8.37 o 
  -2  -3  11      104.29      110.56      4.05 o 
  -1  -3  11        2.13       -7.60      7.60 o 
   0  -3  11       10.98        9.49      7.32 o 
   1  -3  11       27.45       25.58      1.81 o 
   2  -3  11       71.45       68.91      2.72 o 
   3  -3  11       21.33       19.15      1.76 o 
   4  -3  11       13.06        1.40      8.35 o 
   5  -3  11       25.33        9.10      8.33 o 
   6  -3  11       26.30       35.96      8.70 o 
   7  -3  11       11.22       10.76      8.95 o 
  -5  -2  11        4.93       -0.11      7.90 o 
  -4  -2  11        8.60       24.24      8.03 o 
  -3  -2  11       34.80       37.20      2.33 o 
  -2  -2  11      230.56      214.35      9.40 o 
  -1  -2  11      148.69      155.87      5.96 o 
   0  -2  11        0.62        4.97      7.30 o 
   1  -2  11        2.31       14.21      6.59 o 
   2  -2  11        3.92       -0.50      7.14 o 
   3  -2  11       67.39       62.74      2.74 o 
   4  -2  11       30.03       32.21      1.81 o 
   5  -2  11       32.07       29.35      1.87 o 
   6  -2  11        3.38        8.77      7.14 o 
   7  -2  11       15.18       20.13      8.33 o 
   8  -2  11        1.50       -6.15      8.67 o 
  -5  -1  11        1.37       15.10      7.73 o 
  -4  -1  11        0.62       -3.16      7.42 o 
  -3  -1  11       40.95       39.39      2.04 o 
  -2  -1  11      205.06      210.58      8.81 o 
  -1  -1  11        0.02        1.56      7.18 o 
   0  -1  11        0.23       -0.82      7.30 o 
   1  -1  11       88.33       95.29      3.52 o 
   2  -1  11       85.28       85.43      2.83 o 
   3  -1  11       63.43       60.35      2.10 o 
   4  -1  11       99.92      106.83      3.84 o 
   5  -1  11        0.72        5.54      7.41 o 
   6  -1  11        8.16        8.12      7.58 o 
   7  -1  11       22.33        9.43      8.79 o 
   8  -1  11        2.14       -3.71      8.17 o 
  -5   0  11        4.97       -4.53      8.15 o 
  -4   0  11       15.28       13.52      7.85 o 
  -3   0  11       13.52       13.57      7.78 o 
  -2   0  11       63.64       73.79      3.06 o 
  -1   0  11        1.42        2.29      6.80 o 
   0   0  11       11.70       13.18      7.30 o 
   1   0  11       89.58       90.61      3.11 o 
   2   0  11       11.12        4.46      6.43 o 
   3   0  11        6.88       17.19      6.32 o 
   4   0  11        8.73       12.33      7.12 o 
   5   0  11       31.99       30.15      7.76 o 
   6   0  11       33.81       36.01      1.88 o 
   7   0  11        2.80       10.59      7.30 o 
   8   0  11       15.62        8.51      8.35 o 
   9   0  11        8.72       18.69      8.40 o 
  -5   1  11        7.68        7.34      8.15 o 
  -4   1  11        0.00        2.75      8.13 o 
  -3   1  11       18.61       19.79      7.85 o 
  -2   1  11        5.82       11.30      7.34 o 
  -1   1  11       35.26       40.85      1.88 o 
   0   1  11       32.36       34.50      1.71 o 
   1   1  11        7.49        2.54      6.45 o 
   2   1  11        6.54       15.99      6.47 o 
   3   1  11       40.17       36.28      1.72 o 
   4   1  11        5.35       10.91      7.21 o 
   5   1  11       31.19       35.87      1.76 o 
   6   1  11        0.20       -6.71      6.71 o 
   7   1  11        7.44        6.22      7.55 o 
   8   1  11       13.39       17.05      1.87 o 
   9   1  11        0.10        8.74      8.05 o 
  -5   2  11        0.02       -8.15      8.15 o 
  -4   2  11        3.04        5.72      7.44 o 
  -3   2  11        7.78       -0.62      8.21 o 
  -2   2  11        3.91       -4.62      7.41 o 
  -1   2  11      108.88      116.76      4.25 o 
   0   2  11       38.64       43.25      1.79 o 
   1   2  11        1.93       -6.41      6.41 o 
   2   2  11       55.62       52.92      1.79 o 
   3   2  11        7.23       10.04      6.79 o 
   4   2  11        3.09       -6.57      6.57 o 
   5   2  11       14.36       12.98      7.03 o 
   6   2  11       10.15       12.43      7.23 o 
   7   2  11        1.92       -3.32      7.42 o 
   8   2  11        0.81        3.96      7.37 o 
   9   2  11       21.92       28.32      8.67 o 
  -4   3  11        4.41        1.12      7.99 o 
  -3   3  11        1.51        8.03      7.78 o 
  -2   3  11        1.39       -7.46      7.46 o 
  -1   3  11        0.80       10.55      6.25 o 
   0   3  11       66.83       66.12      3.50 o 
   1   3  11        3.33        3.29      6.41 o 
   2   3  11       51.97       61.13      2.47 o 
   3   3  11       11.33       11.14      6.87 o 
   4   3  11       42.68       44.30      2.36 o 
   5   3  11        4.20        5.47      7.05 o 
   6   3  11      320.63      339.09     12.83 o 
   7   3  11        4.78       15.68      7.53 o 
   8   3  11        1.46        5.86      7.51 o 
   9   3  11       15.72       30.71      8.28 o 
  10   3  11        5.38       12.47      8.31 o 
  -4   4  11        4.21       -3.85      8.10 o 
  -3   4  11        1.84       17.62      7.26 o 
  -2   4  11        4.95       -7.67      7.67 o 
  -1   4  11        1.22       10.85      6.62 o 
   0   4  11       35.38       33.69      1.76 o 
   1   4  11       20.32       15.83      6.89 o 
   2   4  11        0.18        2.95      6.59 o 
   3   4  11       13.68        7.87      6.84 o 
   4   4  11        6.17       10.91      6.73 o 
   5   4  11      262.00      289.53     12.40 o 
   6   4  11        3.24        2.40      7.18 o 
   7   4  11       10.27       10.87      7.78 o 
   8   4  11       16.91       19.02      1.88 o 
   9   4  11        2.66        7.83      8.12 o 
  10   4  11        2.08        8.54      8.77 o 
  -4   5  11       23.25       33.98      9.40 o 
  -3   5  11        1.74       -4.10      7.92 o 
  -2   5  11        0.24        1.97      7.19 o 
  -1   5  11        1.16        7.81      7.34 o 
   0   5  11        5.32       10.14      6.54 o 
   1   5  11      118.89      116.78      4.61 o 
   2   5  11       20.46       23.79      1.67 o 
   3   5  11       21.14       18.53      6.59 o 
   4   5  11      104.86      115.40      4.78 o 
   5   5  11      158.64      159.71      6.44 o 
   6   5  11      217.93      230.09     10.04 o 
   7   5  11      184.79      218.96      8.70 o 
   8   5  11       10.41        5.52      8.14 o 
   9   5  11        1.68       -3.45      7.74 o 
  10   5  11       30.60       10.84      9.22 o 
  -3   6  11        6.48        4.33      7.89 o 
  -2   6  11        0.38       -7.73      7.73 o 
  -1   6  11        0.24       -2.77      6.84 o 
   0   6  11       44.35       51.71      2.31 o 
   1   6  11       16.73        9.88      7.27 o 
   2   6  11       47.20       45.31      1.85 o 
   3   6  11       52.36       53.22      2.52 o 
   4   6  11       96.58       81.05      3.86 o 
   5   6  11      651.99      571.04     20.94 o 
   6   6  11       16.16       23.89      1.99 o 
   7   6  11      443.08      428.07     19.19 o 
   8   6  11        0.03       -8.15      8.15 o 
   9   6  11       13.21        7.05      8.92 o 
  10   6  11        7.28        9.84      9.57 o 
  -3   7  11        0.62        2.82      8.28 o 
  -2   7  11        6.25       11.33      8.72 o 
  -1   7  11       11.52        2.75      8.21 o 
   0   7  11        7.91        4.40      7.69 o 
   1   7  11        0.01        1.97      7.16 o 
   2   7  11        7.57        4.10      7.28 o 
   3   7  11       23.73       12.06      7.91 o 
   4   7  11       16.32       10.07      8.12 o 
   5   7  11      193.52      119.68      7.99 o 
   6   7  11      192.13      142.89      9.66 o 
   7   7  11       66.54       52.11      2.42 o 
   8   7  11        2.58        2.17      7.89 o 
   9   7  11       11.90        0.89      8.79 o 
  10   7  11       14.40        9.15      8.97 o 
  -2   8  11        1.41       -2.88      7.73 o 
  -1   8  11        7.48        9.84      7.73 o 
   0   8  11       17.28       11.94      8.22 o 
   1   8  11        9.43       10.83      7.69 o 
   2   8  11       14.25       22.10      8.14 o 
   3   8  11       17.41       14.28      1.81 o 
   4   8  11       29.71       18.65      2.04 o 
   5   8  11        0.00        5.51      7.41 o 
   6   8  11        1.29       21.12      8.72 o 
   7   8  11        0.47       12.01      8.17 o 
   8   8  11        0.20       -5.12      8.12 o 
   9   8  11        0.11       11.15      8.24 o 
  10   8  11        2.11       -0.92      9.00 o 
  -1   9  11        6.24       -0.91      8.67 o 
   0   9  11       19.99       30.82      9.22 o 
   1   9  11        2.17        3.61      7.80 o 
   2   9  11        3.75        5.06      8.17 o 
   3   9  11        6.44       -5.47      8.15 o 
   5   9  11       16.67       -7.43      8.92 o 
   7   9  11       18.74        2.01      8.88 o 
   8   9  11        5.09       -1.51      9.06 o 
   9   9  11       25.96       -0.20     10.62 o 
  10   9  11        2.12        3.71      9.29 o 
   0  10  11        5.20        5.68      1.94 o 
   1  10  11        0.75        6.43      8.26 o 
   2  10  11        0.22        7.57      7.60 o 
   3  10  11        0.59        6.11      8.06 o 
   4  10  11        1.98       -6.86      8.08 o 
   5  10  11        6.85       -0.27      2.02 o 
   6  10  11        4.50        0.59      9.04 o 
   7  10  11        5.23       -2.65      8.60 o 
   8  10  11        0.02       -3.55      8.15 o 
   9  10  11        8.78       -1.12      9.95 o 
   1  11  11        4.49       10.04      8.21 o 
   2  11  11        1.96       -4.67      8.28 o 
   3  11  11        1.54       -7.42      8.76 o 
   4  11  11        0.30       -8.99      8.99 o 
   5  11  11        5.46        4.40      8.56 o 
   6  11  11        0.75       -3.18      8.99 o 
   7  11  11        0.59        6.16      8.90 o 
   8  11  11        1.02       -9.24      9.24 o 
   2  12  11        0.79       -0.87      9.34 o 
   3  12  11       13.93       -8.92      9.89 o 
   4  12  11        5.20        8.76      9.86 o 
   5  12  11        3.51       10.91      9.82 o 
   6  12  11        3.23        1.58      9.64 o 
   7  12  11        0.11        1.58      9.71 o 
   0  -6  12        2.86        6.78      8.10 o 
   1  -6  12        3.48        5.01      7.90 o 
   2  -6  12        5.11        5.29      8.86 o 
  -2  -5  12        0.28       -4.96      8.81 o 
  -1  -5  12       25.75       19.43      8.74 o 
   0  -5  12       14.16       15.24      8.44 o 
   1  -5  12        7.92        7.46      7.71 o 
   2  -5  12        6.05        5.90      7.76 o 
   3  -5  12        2.01       -2.26      7.85 o 
   4  -5  12        0.54       -8.44      8.44 o 
  -3  -4  12        0.03        0.02      8.40 o 
  -2  -4  12       19.38        7.74      8.44 o 
  -1  -4  12       11.91        6.68      8.95 o 
   0  -4  12        1.99       15.95      7.81 o 
   1  -4  12        0.46        4.00      7.18 o 
   2  -4  12        0.16       -0.48      7.53 o 
   3  -4  12       10.20        7.44      8.28 o 
   4  -4  12       10.97        2.29      8.37 o 
   5  -4  12        0.10       -4.48      8.13 o 
  -3  -3  12       15.13       14.65      9.04 o 
  -2  -3  12        3.35       -3.55      8.06 o 
  -1  -3  12       99.95      104.08      3.47 o 
   0  -3  12        6.09       -7.74      7.74 o 
   1  -3  12        3.23        8.83      7.62 o 
   2  -3  12        7.93        9.84      7.80 o 
   3  -3  12       36.70       29.62      1.95 o 
   4  -3  12        7.25       11.79      8.01 o 
   5  -3  12        5.89       -0.57      7.58 o 
   6  -3  12        2.83        1.07      7.94 o 
  -3  -2  12        1.75       -7.57      7.85 o 
  -2  -2  12        1.41        1.15      7.94 o 
  -1  -2  12        0.07       -8.22      8.22 o 
   0  -2  12        3.40        7.71      7.53 o 
   1  -2  12        1.17        7.35      6.66 o 
   2  -2  12        7.31       -6.07      7.94 o 
   3  -2  12        2.95       -0.69      7.64 o 
   4  -2  12        5.71        3.04      7.57 o 
   5  -2  12       15.52       14.32      1.85 o 
   6  -2  12        2.54       11.08      7.78 o 
   7  -2  12        2.21       -7.83      8.35 o 
  -4  -1  12        4.45       -3.39      8.45 o 
  -3  -1  12        0.58       -7.87      7.87 o 
  -2  -1  12        0.39        6.09      7.69 o 
  -1  -1  12        1.25        0.23      7.74 o 
   0  -1  12       98.27       95.29      3.77 o 
   1  -1  12       40.36       41.10      1.90 o 
   2  -1  12        3.16        3.68      6.96 o 
   3  -1  12        1.47        6.54      7.53 o 
   4  -1  12        6.57        5.29      7.60 o 
   5  -1  12        1.38       -6.50      7.58 o 
   6  -1  12        4.59       11.67      7.74 o 
   7  -1  12        0.61       -3.71      7.99 o 
  -4   0  12        1.36       -7.41      8.15 o 
  -3   0  12        2.24       -7.99      7.99 o 
  -2   0  12        1.81       13.80      7.26 o 
  -1   0  12       75.32       76.94      2.79 o 
   0   0  12      402.96      440.17     16.64 o 
   1   0  12        1.84        6.52      6.43 o 
   2   0  12       23.69       18.35      7.57 o 
   3   0  12       15.11        5.03      7.30 o 
   4   0  12        0.99       -7.34      7.34 o 
   5   0  12        8.61        9.06      7.92 o 
   6   0  12        6.21        7.44      7.76 o 
   7   0  12        0.50       -7.96      7.96 o 
   8   0  12        2.68        2.72      7.90 o 
  -4   1  12        0.00        8.29      7.39 o 
  -3   1  12        0.62       -5.26      7.67 o 
  -2   1  12        7.90       -7.19      7.69 o 
  -1   1  12       63.72       68.60      2.33 o 
   0   1  12       91.96      101.52      3.80 o 
   1   1  12        0.07       -1.14      6.71 o 
   2   1  12       21.60       26.36      7.55 o 
   3   1  12       13.08       14.44      6.80 o 
   4   1  12       15.95       15.40      7.73 o 
   5   1  12        1.73       -3.85      6.96 o 
   6   1  12        5.65       14.26      7.76 o 
   7   1  12        4.67        1.07      7.55 o 
   8   1  12        0.17       -1.53      8.06 o 
  -4   2  12        0.37       10.18      7.80 o 
  -3   2  12        0.99        6.78      7.39 o 
  -2   2  12        4.30        6.07      7.78 o 
  -1   2  12        9.59       17.80      7.67 o 
   0   2  12       31.70       35.12      1.88 o 
   1   2  12       35.92       38.43      2.22 o 
   2   2  12       19.99       20.55      7.05 o 
   3   2  12       26.36       31.12      1.78 o 
   4   2  12       21.76       21.76      7.46 o 
   5   2  12       15.01       12.49      7.57 o 
   6   2  12        6.64       -1.47      7.78 o 
   7   2  12        5.67       14.28      8.03 o 
   8   2  12       10.91        2.27      8.31 o 
   9   2  12        0.47        1.58      7.85 o 
  -3   3  12        2.95       10.23      7.94 o 
  -2   3  12        4.58        2.52      7.37 o 
  -1   3  12        1.11        3.14      7.97 o 
   0   3  12       32.17       36.60      1.87 o 
   1   3  12        1.09        0.48      6.38 o 
   2   3  12       58.43       68.74      2.42 o 
   3   3  12        4.16        0.23      6.78 o 
   4   3  12        1.92       -6.78      6.94 o 
   5   3  12      103.87       99.99      3.95 o 
   6   3  12        1.12       -6.27      7.94 o 
   7   3  12        4.98        7.30      7.62 o 
   8   3  12        3.38        5.08      7.44 o 
   9   3  12        3.17        9.38      8.22 o 
  -3   4  12        0.00       10.89      7.64 o 
  -2   4  12        0.78        0.57      7.67 o 
  -1   4  12        0.89        8.70      7.44 o 
   0   4  12       11.15        8.35      7.48 o 
   1   4  12        0.12        0.67      7.12 o 
   2   4  12        6.35        9.41      6.93 o 
   3   4  12        4.80        8.90      6.84 o 
   4   4  12        0.13       -1.85      6.89 o 
   5   4  12       16.67       12.47      8.01 o 
   6   4  12       82.49       98.35      4.12 o 
   7   4  12        4.49       11.30      7.05 o 
   8   4  12       32.77       31.48      2.04 o 
   9   4  12        8.23       11.01      8.63 o 
  -3   5  12        0.67       -1.71      8.29 o 
  -2   5  12        1.04       -7.26      7.96 o 
  -1   5  12       12.68        4.25      8.26 o 
   0   5  12        5.06        5.38      7.81 o 
   1   5  12       40.07       44.38      1.92 o 
   2   5  12       25.30       15.79      7.75 o 
   3   5  12       32.99       31.82      1.88 o 
   4   5  12       73.46       85.17      4.07 o 
   5   5  12       19.75       19.65      8.67 o 
   6   5  12       32.33       31.96      2.04 o 
   7   5  12       22.96       22.15      1.95 o 
   8   5  12       48.75       47.87      2.24 o 
   9   5  12        4.88       -0.37      8.42 o 
  -2   6  12       21.48        5.65      8.67 o 
  -1   6  12        4.08        9.27      7.92 o 
   0   6  12       12.19       22.65      7.76 o 
   1   6  12        0.11       -7.07      7.07 o 
   2   6  12       14.78       24.55      7.82 o 
   3   6  12       47.18       46.32      2.31 o 
   4   6  12        0.05        2.72      6.80 o 
   5   6  12       17.03       21.05      1.95 o 
   6   6  12       78.87       79.11      3.93 o 
   7   6  12       16.97       18.79      1.97 o 
   8   6  12        0.87        0.78      8.31 o 
   9   6  12        1.75       -8.51      8.51 o 
  -2   7  12        2.76       10.23      8.37 o 
  -1   7  12        0.01       -4.10      8.19 o 
   0   7  12        0.14        6.50      7.41 o 
   1   7  12        3.07       -2.49      8.08 o 
   2   7  12        8.37       -0.34      8.53 o 
   3   7  12        2.85       -0.14      7.53 o 
   4   7  12        0.00        3.46      7.71 o 
   5   7  12        0.16        6.22      7.83 o 
   6   7  12        2.45       -2.86      7.97 o 
   7   7  12       10.59        3.00      8.97 o 
   8   7  12        1.47       -3.77      8.45 o 
   9   7  12        0.02        0.64      8.28 o 
  -1   8  12        0.01        0.44      7.74 o 
   0   8  12        0.27        4.71      7.65 o 
   1   8  12       14.23       14.53      7.74 o 
   2   8  12       50.68       41.03      2.10 o 
   3   8  12        0.55       -6.61      8.12 o 
   4   8  12        0.15       11.86      7.83 o 
   5   8  12       14.11        1.95      8.61 o 
   6   8  12        9.16        2.47      8.79 o 
   7   8  12       14.22       17.32      8.95 o 
   8   8  12       22.89       15.51     10.62 o 
   9   8  12        0.01       -0.37      8.68 o 
   0   9  12        0.03        3.34      8.19 o 
   1   9  12       12.67       10.71      8.47 o 
   2   9  12       28.74       28.25      9.15 o 
   3   9  12        6.50        5.63      7.97 o 
   4   9  12        2.35        4.24      8.31 o 
   5   9  12       19.93        8.47      2.18 o 
   6   9  12        0.27       -5.91      8.90 o 
   8   9  12       16.06       -0.14      9.11 o 
   9   9  12        3.07       -4.85      9.02 o 
   1  10  12        2.30       -7.07      8.65 o 
   2  10  12        0.02        2.95      8.77 o 
   3  10  12        1.64        8.95      8.08 o 
   4  10  12        0.84       -5.84      8.45 o 
   5  10  12       15.39        7.05      2.20 o 
   6  10  12        0.64        2.31      8.40 o 
   7  10  12        7.11        5.15      9.04 o 
   8  10  12        0.16       12.18      8.17 o 
   2  11  12        1.99       -3.66      9.38 o 
   3  11  12        1.45        1.83      8.67 o 
   4  11  12        4.56        7.32      8.90 o 
   5  11  12        6.79        6.13      8.58 o 
   6  11  12        0.14        7.37      8.99 o 
   7  11  12        4.87       -3.25     10.27 o 
   5  12  12        7.56        6.73      9.82 o 
   0  -4  13        2.99        4.10      8.83 o 
   1  -4  13        0.98       -4.44      8.22 o 
   2  -4  13        0.09       10.07      8.28 o 
   3  -4  13        6.56       -2.22      8.44 o 
  -1  -3  13       49.19       50.75      2.38 o 
   0  -3  13        8.75        2.31      8.40 o 
   1  -3  13        0.03       -1.07      7.80 o 
   2  -3  13        8.31       11.31      8.35 o 
   3  -3  13       19.90       21.16      8.56 o 
   4  -3  13       20.64       35.63      9.31 o 
   5  -3  13        0.37        3.85      7.78 o 
  -2  -2  13       15.77        4.14      8.92 o 
  -1  -2  13       37.21       40.33      2.22 o 
   0  -2  13       16.37       16.95      1.94 o 
   1  -2  13        1.69        3.57      7.44 o 
   2  -2  13       25.36       18.62      8.47 o 
   3  -2  13       15.71       12.95      7.94 o 
   4  -2  13        1.87       -0.94      8.06 o 
   5  -2  13       20.28       12.72      8.70 o 
   6  -2  13        0.01       -0.02      8.28 o 
  -2  -1  13        2.10       -7.87      7.87 o 
  -1  -1  13        0.67       -1.94      8.29 o 
   0  -1  13        5.03        1.65      7.87 o 
   1  -1  13        3.96       15.31      7.16 o 
   2  -1  13        1.91        2.04      7.44 o 
   3  -1  13       16.62       16.00      8.03 o 
   4  -1  13        0.45       -0.99      7.42 o 
   5  -1  13        0.05       -6.75      7.71 o 
   6  -1  13        4.87        3.91      8.33 o 
  -2   0  13        0.78        1.07      7.89 o 
  -1   0  13       31.20       32.10      9.43 o 
   0   0  13       28.85       32.49      2.01 o 
   1   0  13       20.49       22.31      7.48 o 
   2   0  13       13.86       24.18      8.22 o 
   3   0  13        9.37       13.45      7.25 o 
   4   0  13        1.07       -0.02      7.05 o 
   5   0  13       32.42       29.56      2.01 o 
   6   0  13       37.90       38.13      2.13 o 
   7   0  13        0.46       -5.58      8.03 o 
  -2   1  13        0.50       -7.48      8.33 o 
  -1   1  13       53.56       65.12      3.59 o 
   0   1  13       54.13       64.34      2.36 o 
   1   1  13        0.11       -3.21      7.30 o 
   2   1  13        0.00       -1.74      7.26 o 
   3   1  13        3.48       -4.51      7.30 o 
   4   1  13       32.29       30.26      1.90 o 
   5   1  13       47.50       50.98      2.26 o 
   6   1  13       15.11       16.64      1.95 o 
   7   1  13       36.33       35.30      2.13 o 
   8   1  13        1.43        2.72      7.80 o 
  -2   2  13        0.01        1.07      7.89 o 
  -1   2  13       20.26       19.74      1.99 o 
   0   2  13        2.81        0.60      7.55 o 
   1   2  13       87.81       93.50      4.30 o 
   2   2  13        2.49        2.56      7.62 o 
   3   2  13       33.72       37.34      1.94 o 
   4   2  13       29.55       26.52      8.56 o 
   5   2  13        8.55       13.23      8.22 o 
   6   2  13       14.35        4.83      8.53 o 
   7   2  13       12.70       15.92      8.47 o 
   8   2  13        6.36        0.60      8.33 o 
  -2   3  13        0.21       -8.58      8.58 o 
  -1   3  13        2.53        2.65      7.80 o 
   0   3  13       10.25        3.75      8.28 o 
   1   3  13       10.55       12.49      1.79 o 
   2   3  13       46.11       45.93      2.03 o 
   3   3  13        6.43       -0.78      7.14 o 
   4   3  13        4.21        4.76      7.32 o 
   5   3  13      132.06      139.27      5.16 o 
   6   3  13       95.65      106.57      5.16 o 
   7   3  13       11.18       12.04      8.35 o 
   8   3  13        6.85       19.20      8.40 o 
  -2   4  13        0.12       -7.26      8.22 o 
  -1   4  13        1.62       -7.83      7.83 o 
   0   4  13        1.44       -1.37      7.73 o 
   1   4  13       23.40       24.99      1.92 o 
   2   4  13       50.94       52.56      2.33 o 
   3   4  13       10.92       22.77      7.89 o 
   4   4  13       14.31       18.10      8.79 o 
   5   4  13       13.32       17.21      8.05 o 
   6   4  13      136.09      124.23      5.03 o 
   7   4  13       39.06       34.93      2.17 o 
   8   4  13       17.21       12.97      9.79 o 
  -2   5  13        1.96        7.83      7.58 o 
  -1   5  13       13.69       12.95      7.99 o 
   0   5  13       29.60       36.21      9.38 o 
   1   5  13       10.44       11.53      8.26 o 
   2   5  13       11.37       13.53      8.03 o 
   3   5  13        8.53       -0.21      7.62 o 
   4   5  13       39.94       45.15      2.15 o 
   5   5  13       51.59       58.03      2.43 o 
   6   5  13      188.28      185.55      9.45 o 
   7   5  13        1.34        4.23      7.99 o 
   8   5  13        0.03        9.68      7.96 o 
   9   5  13       17.27        4.44      9.84 o 
  -1   6  13        0.45        4.28      7.51 o 
   0   6  13        0.37       -1.05      7.69 o 
   1   6  13       33.26       32.56      2.03 o 
   2   6  13       16.45       12.15      8.85 o 
   3   6  13        0.07       -6.02      7.44 o 
   4   6  13        2.50       -5.29      8.15 o 
   5   6  13       29.36       16.86      8.99 o 
   6   6  13        0.05       13.57      8.29 o 
   7   6  13        2.75       -7.34      8.53 o 
   8   6  13        0.02       -3.50      8.77 o 
   9   6  13        1.53       -7.21      9.13 o 
   0   7  13        5.73        0.60      8.19 o 
   1   7  13        5.65        7.73      7.37 o 
   2   7  13       14.87       16.16      9.45 o 
   3   7  13       20.16       17.59      8.72 o 
   4   7  13        0.47       -7.87      7.87 o 
   5   7  13        1.15       13.84      7.65 o 
   6   7  13       22.38        9.54      9.10 o 
   7   7  13       26.29       21.57      2.27 o 
   8   7  13       23.10       20.70      2.27 o 
   0   8  13        4.31       -4.96      8.86 o 
   1   8  13       10.33        9.33      8.38 o 
   2   8  13        2.52        3.73      7.96 o 
   3   8  13       13.03       11.47      8.47 o 
   4   8  13        2.71       13.07      7.39 o 
   5   8  13       20.75        3.39      8.62 o 
   6   8  13       58.09       49.63      3.27 o 
   7   8  13      152.23       98.99      7.99 o 
   8   8  13        1.53        1.35      8.95 o 
   1   9  13        0.83        1.08      8.10 o 
   2   9  13        1.59       15.52      8.81 o 
   3   9  13        1.12       -6.84      8.01 o 
   4   9  13        0.03        1.85      8.63 o 
   5   9  13       25.74       25.58      2.47 o 
   6   9  13       63.81       33.25      4.25 o 
   7   9  13       69.57       40.82      5.33 o 
   8   9  13        2.25        5.93      9.22 o 
   2  10  13        0.14       16.61      8.15 o 
   3  10  13        2.75       -2.06      8.76 o 
   4  10  13       10.67       12.68      9.98 o 
   5  10  13        0.09       -2.52      8.79 o 
   6  10  13       24.77       11.55      2.56 o 
   7  10  13       16.06        3.66     10.89 o 
   1  -2  14        6.11       -7.87      8.45 o 
   2  -2  14        9.39       13.55      8.45 o 
   3  -2  14        5.39        1.24      8.70 o 
   0  -1  14        0.85        0.50      8.01 o 
   1  -1  14        9.64        7.66      7.96 o 
   2  -1  14        0.65       -8.37      8.37 o 
   3  -1  14        0.37        5.45      7.99 o 
   4  -1  14        2.63       -3.27      8.26 o 
   5  -1  14        8.75       12.43      7.99 o 
  -1   0  14        0.56       -2.26      8.47 o 
   0   0  14        1.90       12.06      7.85 o 
   1   0  14        0.15       -3.66      8.15 o 
   2   0  14       17.60       18.83      2.01 o 
   3   0  14       10.03        7.37      7.66 o 
   4   0  14        7.33        2.27      8.28 o 
   5   0  14        2.22        3.27      7.94 o 
   6   0  14       12.16        7.42      8.38 o 
  -1   1  14        0.70       21.95      7.65 o 
   0   1  14        6.47       10.12      9.11 o 
   1   1  14        4.54        3.91      8.45 o 
   2   1  14       12.88       15.28      1.88 o 
   3   1  14       30.46       30.63      2.06 o 
   4   1  14        1.65        1.51      7.42 o 
   5   1  14        0.36       -2.47      8.51 o 
   6   1  14        4.06        3.87      8.06 o 
  -1   2  14        0.02       -0.41      8.83 o 
   0   2  14       17.98       12.70      8.81 o 
   1   2  14        3.67       -6.22      7.87 o 
   2   2  14        0.00       -7.83      7.83 o 
   3   2  14        3.68       -4.88      8.12 o 
   4   2  14        1.69        4.21      7.89 o 
   5   2  14        0.04       -3.59      7.90 o 
   6   2  14       23.74       25.46      9.70 o 
   7   2  14       58.73       65.87      3.02 o 
  -1   3  14       15.96       19.27      2.15 o 
   0   3  14       72.68       78.44      2.86 o 
   1   3  14        1.49       -7.73      7.73 o 
   2   3  14        0.43       -7.60      7.60 o 
   3   3  14        0.55       12.09      7.25 o 
   4   3  14        1.30        0.48      7.34 o 
   5   3  14        3.11       13.53      7.90 o 
   6   3  14       32.87       33.88      2.27 o 
   7   3  14       26.30       18.42      2.22 o 
   0   4  14       23.91       22.40      9.47 o 
   1   4  14        5.41       -7.30      8.05 o 
   2   4  14        0.63       -0.92      7.89 o 
   3   4  14       20.60       14.41      8.22 o 
   4   4  14       16.25       25.67      8.56 o 
   5   4  14        3.29       -4.42      8.22 o 
   6   4  14       12.40       -1.67      9.20 o 
   7   4  14        0.94        0.18      8.65 o 
   0   5  14        2.34        2.36      8.65 o 
   1   5  14        0.10        3.87      8.24 o 
   2   5  14       14.15       14.85      8.54 o 
   3   5  14        1.42        3.07      7.50 o 
   4   5  14       11.93        9.52      8.60 o 
   5   5  14        6.43        6.20      7.55 o 
   6   5  14        0.67       -5.49      8.86 o 
   7   5  14        0.19        7.23      8.38 o 
   0   6  14        4.30        1.83      8.81 o 
   1   6  14        3.40        3.87      8.12 o 
   2   6  14        2.73        9.18      8.29 o 
   3   6  14        0.17        6.73      7.44 o 
   4   6  14        0.39        5.70      7.62 o 
   5   6  14        1.74        2.88      8.53 o 
   6   6  14        1.39        2.81      8.31 o 
   7   6  14        5.33       10.53      8.26 o 
   1   7  14        1.46        8.33      7.64 o 
   2   7  14        1.70       -1.12      7.92 o 
   3   7  14        0.02        0.59      8.01 o 
   4   7  14        0.25       -2.13      7.74 o 
   5   7  14       20.67        7.83      9.04 o 
   6   7  14        2.82       14.53      7.55 o 
   7   7  14        0.59       -4.90      8.61 o 
   2   8  14       11.40        8.65      8.81 o 
   3   8  14        2.13        6.93      9.06 o 
   4   8  14        7.73       -0.39      8.53 o 
   5   8  14        7.50       18.47      9.41 o 
   6   8  14        5.65        8.51      8.77 o 
   7   8  14       16.17       12.33      9.54 o 
   4   9  14       19.54       -3.41     10.16 o 
   5   9  14       15.87        4.05     10.41 o 
   2   1  15        8.60        9.18      8.42 o 
   3   1  15       37.82       43.95      2.29 o 
   4   1  15        0.23        4.69      8.74 o 
   2   2  15        6.10        2.31      8.44 o 
   3   2  15        3.94        3.14      7.37 o 
   4   2  15        4.61        8.01      8.63 o 
   5   2  15        4.28        6.38      8.61 o 
   2   3  15        2.77        7.81      7.96 o 
   3   3  15        5.85       -1.12      8.13 o 
   4   3  15       14.39       22.52      8.81 o 
   5   3  15       21.96       22.20      2.11 o 
   2   4  15       16.82        8.06      8.74 o 
   3   4  15        1.63       -4.42      8.37 o 
   4   4  15        8.01       10.34      9.18 o 
   5   4  15        5.20       -1.40      9.22 o 
   2   5  15        4.19        2.15      7.87 o 
   3   5  15        1.84        3.43      8.42 o 
   4   5  15        5.70        8.12      9.16 o 
   5   5  15        1.48        1.74      8.44 o 
   3   6  15        0.44        0.69      8.79 o 
   4   6  15        3.03       -4.39      8.83 o 
   5   6  15        2.66       -3.27      8.90 o 
                                                 
